# Supplementary material for: Myosin A and F-Actin play a critical role in mitochondrial dynamics and inheritance in Toxoplasma gondii
Source: PLoS Pathog. 2024 Oct 7;20(10):e1012127. doi: 10.1371/journal.ppat.1012127 (PMC11486366; doi:10.1371/journal.ppat.1012127)
Supplement: S1 Dataset — List of genes identified by mass spectrometry in the LMF1-HA experiment. (XLSX) [file ppat.1012127.s001.xlsx]

## Sheet: LMF1_BAR
#	Proteins	Accession Number	Molecular Weight	ku80	ku80	LMF01	LMF02
				ku80	ku80	LMF01	LMF02
				Total Spectrum Count		Total Spectrum Count	Total Spectrum Count	AVERAGE # Peptides	FC	FC	Average
1	alveolin domain containing intermediate filament IMC5	TGGT1_224530	63 kDa	0	0	1	4	2.5	100	400	4
2	hypothetical protein	TGGT1_266080	81 kDa	0	0	1	6	3.5	100	600	6
3	LMF1	TGGT1_265180	48 kDa	0	0	3	4	3.5	300	400	1.33333
4	hypothetical protein	TGGT1_258090	106 kDa	0	0	4	6	5	400	600	1.5
5	hypothetical protein	TGGT1_263320	42 kDa	0	0	6	0	3	600	0	0
6	hypothetical protein	TGGT1_245640	46 kDa	0	0	3	7	5	300	700	2.33333
7	kelch repeat and K+ channel tetramerisation domain containing protein	TGGT1_262150	89 kDa	0	0	2	4	3	200	400	2
8	microneme protein MIC10	TGGT1_250710	23 kDa	0	0	7	11	9	700	1100	1.57143
9	BCC2	TGGT1_231070	141 kDa	0	0	2	8	5	200	800	4
10	putative calmodulin (CaM)	TGGT1_249240	17 kDa	0	0	10	19	14.5	1000	1900	1.9
11	putative myosin regulatory light chain	TGGT1_315780	23 kDa	0	0	4	8	6	400	800	2
12	ribosomal protein RPS12	TGGT1_205340	15 kDa	0	0	4	4	4	400	400	1
13	SAG-related sequence SRS51 (SRS3)	TGGT1_308840	38 kDa	0	0	4	6	5	400	600	1.5
14	Brf1p family coiled coil protein	TGGT1_232440	54 kDa	1	0	5	0	2.5	5	0	0
15	CPH1	TGGT1_266630	67 kDa	1	0	1	5	3	1	500	500
16	IMC27	TGGT1_259630	18 kDa	1	0	3	2	2.5	3	200	66.6667
17	DCX	TGGT1_256030	29 kDa	1	0	2	6	4	2	600	300
18	hypothetical protein	TGGT1_226570	15 kDa	1	0	5	2	3.5	5	200	40
19	AC7	TGGT1_225690	194 kDa	1	0	4	10	7	4	1000	250
20	ISC1	TGGT1_235340	77 kDa	1	0	1	3	2	1	300	300
21	AC5	TGGT1_235380	65 kDa	1	0	5	4	4.5	5	400	80
22	hypothetical protein	TGGT1_313780	47 kDa	1	0	2	3	2.5	2	300	150
23	hypothetical protein	TGGT1_278780	46 kDa	1	0	1	4	2.5	1	400	400
24	ribosomal protein RPL19	TGGT1_289530	22 kDa	1	0	3	2	2.5	3	200	66.6667
25	rRNA pseudouridine synthase	TGGT1_214210	57 kDa	1	0	4	2	3	4	200	50
26	subtilisin SUB1	TGGT1_204050	85 kDa	1	0	9	6	7.5	9	600	66.6667
27	centrin 2	TGGT1_250340	19 kDa	2	0	3	5	4	1.5	500	333.333
28	FUSE-binding protein 2 / KH-type splicing regulatory protein	TGGT1_216670	100 kDa	2	0	5	0	2.5	2.5	0	0
29	helicase associated domain (ha2) protein	TGGT1_318440	237 kDa	2	0	7	2	4.5	3.5	200	57.1429
30	IMC18	TGGT1_295360	30 kDa	2	0	8	5	6.5	4	500	125
31	hypothetical protein	TGGT1_236950	12 kDa	2	0	9	10	9.5	4.5	1000	222.222
32	putative calmodulin	TGGT1_305050	15 kDa	2	0	3	13	8	1.5	1300	866.667
33	ribosomal protein RPL30	TGGT1_232230	12 kDa	2	0	4	6	5	2	600	300
34	ribosomal protein RPS10	TGGT1_275810	17 kDa	2	0	9	4	6.5	4.5	400	88.8889
35	alba 2	TGGT1_218820	15 kDa	3	0	4	2	3	1.33333	200	150
36	alveolin domain containing intermediate filament IMC14	TGGT1_260540	83 kDa	3	0	5	12	8.5	1.66667	1200	720
37	dense granule protein GRA14	TGGT1_239740	45 kDa	3	0	6	2	4	2	200	100
38	enolase 2	TGGT1_268850	52 kDa	3	0	3	3	3	1	300	300
39	glideosome-associated protein with multiple-membrane spans GAPM3	TGGT1_271970	34 kDa	3	0	4	4	4	1.33333	400	300
40	hypothetical protein	TGGT1_275860	43 kDa	3	0	4	1	2.5	1.33333	100	75
41	TSC3	TGGT1_230850	51 kDa	3	0	8	6	7	2.66667	600	225
42	myosin F	TGGT1_278870	216 kDa	3	0	6	32	19	2	3200	1600
43	myosin H	TGGT1_243250	170 kDa	3	0	6	9	7.5	2	900	450
44	putative calmodulin	TGGT1_269442	10 kDa	3	1	3	7	5	1	7	7
45	putative eukaryotic translation initiation factor 4A, isoform 3	TGGT1_256770	45 kDa	3	1	5	1	3	1.66667	1	0.6
46	putative kinesin heavy chain	TGGT1_273560	181 kDa	3	1	6	4	5	2	4	2
47	ribosomal protein RPL10A	TGGT1_215470	25 kDa	3	1	7	6	6.5	2.33333	6	2.57143
48	ribosomal protein RPS27	TGGT1_217570	17 kDa	3	1	4	2	3	1.33333	2	1.5
49	ribosomal protein RPS30	TGGT1_291850	7 kDa	3	1	2	4	3	0.666667	4	6
50	SAG-related sequence SRS52A	TGGT1_315320	34 kDa	3	1	7	8	7.5	2.33333	8	3.42857
51	serine/threonine specific protein phosphatase	TGGT1_304955	304 kDa	3	1	7	2	4.5	2.33333	2	0.857143
52	dense granule protein GRA2	TGGT1_227620	20 kDa	4	1	4	3	3.5	1	3	3
53	GAP45 protein (GAP45)	TGGT1_223940	27 kDa	4	1	1	12	6.5	0.25	12	48
54	GAPM1a	TGGT1_202500	34 kDa	4	1	2	5	3.5	0.5	5	10
55	IMC38	TGGT1_293360	27 kDa	4	1	6	10	8	1.5	10	6.66667
56	hypothetical protein	TGGT1_231160	18 kDa	4	1	3	4	3.5	0.75	4	5.33333
57	AAP4	TGGT1_230340	102 kDa	5	1	7	11	9	1.4	11	7.85714
58	membrane occupation and recognition nexus protein MORN1	TGGT1_310440	41 kDa	5	1	9	12	10.5	1.8	12	6.66667
59	putative DnaJ protein	TGGT1_258390	45 kDa	5	1	4	3	3.5	0.8	3	3.75
60	putative importin alpha	TGGT1_252290	59 kDa	5	1	4	2	3	0.8	2	2.5
61	putative polyadenylate binding protein	TGGT1_224850	83 kDa	5	1	12	6	9	2.4	6	2.5
62	ribosomal protein RPL8	TGGT1_204020	28 kDa	5	1	9	6	7.5	1.8	6	3.33333
63	ribosomal protein RPS19	TGGT1_212290	35 kDa	5	1	11	11	11	2.2	11	5
64	AC2	TGGT1_250820	121 kDa	6	1	15	19	17	2.5	19	7.6
65	RNA recognition motif-containing protein	TGGT1_262620	32 kDa	6	1	16	8	12	2.66667	8	3
66	SAG-related sequence SRS34A (SAG2A)	TGGT1_271050	19 kDa	6	1	14	10	12	2.33333	10	4.28571
67	AC3	TGGT1_308860	70 kDa	10	2	14	19	16.5	1.4	9.5	6.78571
68	ILP1	TGGT1_313380	32 kDa	10	5	16	16	16	1.6	3.2	2
69	microtubule associated protein SPM2	TGGT1_286590	40 kDa	10	4	22	10	16	2.2	2.5	1.13636
70	alveolin domain containing intermediate filament IMC3	TGGT1_216000	58 kDa	13	2	19	19	19	1.46154	9.5	6.5
71	alveolin domain containing intermediate filament IMC7	TGGT1_222220	47 kDa	13	2	19	24	21.5	1.46154	12	8.21053
72	histone H2A1	TGGT1_261250	20 kDa	14	2	26	20	23	1.85714	10	5.38462
73	BCC7	TGGT1_311230	495 kDa	14	2	14	45	29.5	1	22.5	22.5
74	hypothetical protein	TGGT1_215980	24 kDa	14	4	17	8	12.5	1.21429	2	1.64706
75	myosin light chain MLC1	TGGT1_257680	24 kDa	14	5	12	25	18.5	0.857143	5	5.83333
76	acid phosphatase GAP50	TGGT1_219320	47 kDa	15	10	11	29	20	0.733333	2.9	3.95455
77	heat shock protein	TGGT1_324600	20 kDa	16	4	25	29	27	1.5625	7.25	4.64
78	IMC17	TGGT1_286580	107 kDa	17	12	24	23	23.5	1.41176	1.91667	1.35764
79	alveolin domain containing intermediate filament IMC10	TGGT1_230210	61 kDa	18	11	24	29	26.5	1.33333	2.63636	1.97727
80	alveolin domain containing intermediate filament IMC4	TGGT1_231630	50 kDa	20	20	24	29	26.5	1.2	1.45	1.20833
81	myosin A	TGGT1_235470	93 kDa	20	30	31	75	53	1.55	2.5	1.6129
82	alveolin domain containing intermediate filament IMC1	TGGT1_231640	70 kDa	45	31	58	66	62	1.28889	2.12903	1.65184
END OF FILE
