# Supplementary material for: Myosin A and F-Actin play a critical role in mitochondrial dynamics and inheritance in Toxoplasma gondii
Source: PLoS Pathog. 2024 Oct 7;20(10):e1012127. doi: 10.1371/journal.ppat.1012127 (PMC11486366; doi:10.1371/journal.ppat.1012127)
Supplement: S2 Dataset — List of genes identified by mass spectrometry in the FLAG-MyoA experiment. (XLSX) [file ppat.1012127.s002.xlsx]

## Sheet: Final analysis
Protein ID	Protein	# Peptides in the control (ku80)	# Peptides in the sample
TGGT1_283850	peptidyl-prolyl cis-trans isomerase	0	71
TGGT1_263520	microtubule associated protein SPM1	0	61
TGGT1_286590	microtubule associated protein SPM2	0	53
TGGT1_320570	putative elongation factor Tu	0	53
TGGT1_206590	calcium-dependent protein kinase CDPK2A	0	46
TGGT1_295360	hypothetical protein	0	39
TGGT1_307810	hypothetical protein	0	38
TGGT1_309730	thioredoxin reductase	0	38
TGGT1_269885A	rhoptry metalloprotease toxolysin TLN1	0	37
TGGT1_271930	hypothetical protein	0	34
TGGT1_225080	ribosomal protein RPS18	0	33
TGGT1_260540	alveolin domain containing intermediate filament IMC14	0	32
TGGT1_265180	LMF1	0	32
TGGT1_286600	hypothetical protein	0	32
TGGT1_230210	alveolin domain containing intermediate filament IMC10	0	28
TGGT1_248740	hypothetical protein	0	28
TGGT1_223140	tRNA binding domain-containing protein	0	27
TGGT1_209210	hypothetical protein	0	26
TGGT1_214490	peptidase M16 inactive domain-containing protein	0	26
TGGT1_216670	FUSE-binding protein 2 / KH-type splicing regulatory protein	0	26
TGGT1_214440	4'-phosphopantetheinyl transferase superfamily protein	0	23
TGGT1_228200	vacuolar (h+)-atpase g subunit protein	0	23
TGGT1_269180	MIF4G domain-containing protein	0	23
TGGT1_230940	hypothetical protein	0	22
TGGT1_289330	ubiquitin carboxyl-terminal hydrolase family 2 protein	0	21
TGGT1_225690	hypothetical protein	0	20
TGGT1_226970	ribosomal protein RPS11	0	19
TGGT1_235340	hypothetical protein	0	19
TGGT1_299050	ribosomal protein RPL17	0	19
TGGT1_308920	splicing factor U2AF protein	0	19
TGGT1_243960	nuclear transport factor 2 (ntf2) domain-containing protein	0	18
TGGT1_245680	ribosomal protein RPL21	0	18
TGGT1_247510	fructose-bisphospatase II	0	18
TGGT1_248700	alveolin domain containing intermediate filament IMC12	0	18
TGGT1_293360	hypothetical protein	0	18
TGGT1_214880	hypothetical protein	0	17
TGGT1_218520	microneme protein MIC6	0	17
TGGT1_290920	oxidoreductase, 2OG-Fe(II) oxygenase family protein	0	17
TGGT1_293690	profilin PRF	0	17
TGGT1_294620	putative eukaryotic initiation factor-3, subunit 8	0	17
TGGT1_215380	hypothetical protein	0	16
TGGT1_254940	MIF4G domain-containing protein	0	16
TGGT1_255260	apical membrane antigen AMA1	0	16
TGGT1_267500	hypothetical protein	0	16
TGGT1_275440	dense granule protein GRA6	0	16
TGGT1_201760	hypothetical protein	0	15
TGGT1_202870	SAP domain-containing protein	0	15
TGGT1_207640	isoleucyl-tRNA synthetase family protein	0	15
TGGT1_226570	hypothetical protein	0	15
TGGT1_239740	dense granule protein GRA14	0	15
TGGT1_248390	ribosomal protein RPL26	0	15
TGGT1_293180	NADP-specific glutamate dehydrogenase	0	15
TGGT1_305850	RNA recognition motif-containing protein	0	15
TGGT1_315270	hypothetical protein	0	15
TGGT1_213030	hypothetical protein	0	14
TGGT1_223540	importin-beta N-terminal domain-containing protein	0	14
TGGT1_230850	hypothetical protein	0	14
TGGT1_257740	UMP-CMP kinase	0	14
TGGT1_269650	FFD and TFG box motifs protein	0	14
TGGT1_272520	hypothetical protein	0	14
TGGT1_212260	Sjogren's syndrome/scleroderma autoantigen 1 (Autoantigen p27) protein	0	13
TGGT1_217510	hypothetical protein	0	13
TGGT1_230340	hypothetical protein	0	13
TGGT1_236570	lysine decarboxylase family protein	0	13
TGGT1_265530	RNA recognition motif-containing protein	0	13
TGGT1_306190	hypothetical protein	0	13
TGGT1_312090	ribosomal protein RPL23	0	13
TGGT1_313270	hypothetical protein	0	13
TGGT1_205558	NAC domain-containing protein	0	12
TGGT1_222952	phosphohistidine phosphatase	0	12
TGGT1_228290	phospholipase/carboxylesterase	0	12
TGGT1_229930	p25-alpha family protein	0	12
TGGT1_239400	hypothetical protein	0	12
TGGT1_243200	hypothetical protein	0	12
TGGT1_243600	acetyltransferase, GNAT family protein	0	12
TGGT1_249180	bifunctional dihydrofolate reductase-thymidylate synthase	0	12
TGGT1_262670	ribosomal protein RPL18A	0	12
TGGT1_279380	hypothetical protein	0	12
TGGT1_280370	hypothetical protein	0	12
TGGT1_294010	yrdC domain-containing protein	0	12
TGGT1_305800	6-pyruvoyl tetrahydrobiopterin synthase	0	12
TGGT1_216900	cytokine induced apoptosis inhibitor 1 family protein	0	11
TGGT1_227810	rhoptry kinase family protein ROP11 (incomplete catalytic triad)	0	11
TGGT1_229640	hypothetical protein	0	11
TGGT1_254390	CRAL/TRIO domain-containing protein	0	11
TGGT1_260820	IMC sub-compartment protein ISP1	0	11
TGGT1_263070	CMGC kinase, CK2 family	0	11
TGGT1_263130	putative citrate synthase	0	11
TGGT1_266080	hypothetical protein	0	11
TGGT1_308810B [2]	rhoptry neck protein RON9	0	11
TGGT1_313370	hypothetical protein	0	11
TGGT1_215220	hypothetical protein	0	10
TGGT1_232720	putative Lsm12	0	10
TGGT1_234450	ribosomal protein RPS15A	0	10
TGGT1_244690	hypothetical protein	0	10
TGGT1_248880 [5]	GTPase RAB7	0	10
TGGT1_257350	putative eukaryotic translation initiation factor	0	10
TGGT1_263850	hypothetical protein	0	10
TGGT1_308810B	rhoptry neck protein RON9	0	10
TGGT1_319850	splicing factor U2AF family SnRNP auxilary factor large subunit, RRM domain-containing protein	0	10
TGGT1_201380	putative chorismate synthase	0	9
TGGT1_203540	putative RNA binding protein	0	9
TGGT1_216080	apical complex lysine methyltransferase	0	9
TGGT1_216260	putative eukaryotic initiation factor-2B, gamma subunit	0	9
TGGT1_222840	Ser/Thr phosphatase family protein	0	9
TGGT1_229010	rhoptry neck protein RON4	0	9
TGGT1_231070	protein kinase	0	9
TGGT1_235020	putative COPI protein	0	9
TGGT1_244280	hypothetical protein	0	9
TGGT1_247300	hypothetical protein	0	9
TGGT1_248880	GTPase RAB7	0	9
TGGT1_249610	hypothetical protein	0	9
TGGT1_262050	rhoptry kinase family protein ROP39	0	9
TGGT1_290340	HEAT repeat-containing protein	0	9
TGGT1_290890	putative carbonyl reductase 1	0	9
TGGT1_299210	CTP synthase	0	9
TGGT1_304955	serine/threonine specific protein phosphatase	0	9
TGGT1_305340	corepressor complex CRC230	0	9
TGGT1_309820	ribosomal protein RPL11	0	9
TGGT1_215040	HEAT repeat-containing protein	0	8
TGGT1_215460	ribosomal protein RPS24	0	8
TGGT1_219460	hypothetical protein	0	8
TGGT1_224850	putative polyadenylate binding protein	0	8
TGGT1_227030	hypothetical protein	0	8
TGGT1_228190	putative eukaryotic initiation factor-3, subunit 5	0	8
TGGT1_233140	putative deoxyuridine 5'-triphosphate nucleotidohydrolase	0	8
TGGT1_236950	hypothetical protein	0	8
TGGT1_239760	ribosomal protein RPL22	0	8
TGGT1_240980	hypothetical protein	0	8
TGGT1_243910	Cof family hydrolase subfamily protein	0	8
TGGT1_245470	mitotic checkpoint protein, BUB3 family protein	0	8
TGGT1_247350	thioredoxin domain-containing protein	0	8
TGGT1_249780	hypothetical protein	0	8
TGGT1_250830	SAC3/GANP family protein	0	8
TGGT1_259630	hypothetical protein	0	8
TGGT1_261010	putative tat-binding family protein	0	8
TGGT1_264640	bromodomain-containing protein	0	8
TGGT1_279420	hypothetical protein	0	8
TGGT1_282180	hypothetical protein	0	8
TGGT1_283540	hypothetical protein	0	8
TGGT1_310490	ribosomal protein RPL27A	0	8
TGGT1_314540	hypothetical protein	0	8
TGGT1_319340	hypothetical protein	0	8
TGGT1_320600	cold-shock DNA-binding domain-containing protein	0	8
TGGT1_202530	aspartate-tRNA ligase	0	7
TGGT1_203980	hypothetical protein	0	7
TGGT1_208590	putative vacuolar ATP synthase subunit 54kD	0	7
TGGT1_217540	RNA recognition motif-containing protein	0	7
TGGT1_219600	hypothetical protein	0	7
TGGT1_225540	hypothetical protein	0	7
TGGT1_232130	hypothetical protein	0	7
TGGT1_232660	Hsp70 interacting protein HIP	0	7
TGGT1_236650	DEAD (Asp-Glu-Ala-Asp) box polypeptide 17	0	7
TGGT1_236910	putative U2 snRNP auxiliary factor	0	7
TGGT1_241880	3'5'-cyclic nucleotide phosphodiesterase domain-containing protein	0	7
TGGT1_246340	DnaJ domain-containing protein	0	7
TGGT1_268950	hypothetical protein	0	7
TGGT1_271810	putative lanp	0	7
TGGT1_274190	putative eukaryotic initiation factor 2B epsilon subunit	0	7
TGGT1_278780	hypothetical protein	0	7
TGGT1_283510	hypothetical protein	0	7
TGGT1_292200	RNA recognition motif-containing protein	0	7
TGGT1_312200	serine/threonine protein phosphatase	0	7
TGGT1_201700	WD domain, G-beta repeat-containing protein	0	6
TGGT1_206690	glideosome-associated protein with multiple-membrane spans GAPM2B	0	6
TGGT1_209108	hypothetical protein	0	6
TGGT1_209420	hypothetical protein	0	6
TGGT1_213870	UBA/TS-N domain-containing protein	0	6
TGGT1_215470	ribosomal protein RPL10A	0	6
TGGT1_221380	alba 1	0	6
TGGT1_226980	hypothetical protein	0	6
TGGT1_229950	putative 26S proteasome regulatory subunit 6b	0	6
TGGT1_231140	ribosomal protein RPS25	0	6
TGGT1_231160	hypothetical protein	0	6
TGGT1_231440	LsmAD domain-containing protein	0	6
TGGT1_239490	dehydrogenase E1 component family protein	0	6
TGGT1_252630	hypothetical protein	0	6
TGGT1_263050	ribosomal protein RPL13	0	6
TGGT1_267620	multi-pass transmembrane protein	0	6
TGGT1_268870	tetratricopeptide repeat-containing protein	0	6
TGGT1_269710	hypothetical protein	0	6
TGGT1_269900	WD domain, G-beta repeat-containing protein	0	6
TGGT1_270250	dense granule protein GRA1	0	6
TGGT1_272030A	kelch repeat-containing protein	0	6
TGGT1_275650	hypothetical protein	0	6
TGGT1_277000	putative transport protein Sec24	0	6
TGGT1_293510	poly(ADP-ribose) polymerase and DNA-Ligase Zn-finger region domain-containing protein	0	6
TGGT1_305810	hypothetical protein	0	6
TGGT1_306380	U1 zinc finger protein	0	6
TGGT1_310070	putative methyltransferase	0	6
TGGT1_310850	MYND finger domain-containing protein	0	6
TGGT1_311310	protein phosphatase 2B catalytic subunit, calcineurin family phosphatse superfamily protein	0	6
TGGT1_312530	splicing factor, CC1 family protein	0	6
TGGT1_313230	eukaryotic initiation factor-2, alpha subunit	0	6
TGGT1_313640	hypothetical protein	0	6
TGGT1_313780	hypothetical protein	0	6
TGGT1_315750	hypothetical protein	0	6
TGGT1_316340	hypothetical protein	0	6
TGGT1_318510	putative N-ethylmaleimide-sensitive fusion protein	0	6
TGGT1_320030	hypothetical protein	0	6
TGGT1_320050	ribosomal protein RPL5	0	6
TGGT1_320690	putative gamma-soluble NSF attachment protein	0	6
TGGT1_200250 [2]	microneme protein MIC17A	0	5
TGGT1_202500	GAPM1a	0	5
TGGT1_212820	ubiquitin family protein	0	5
TGGT1_218300	zinc finger (CCCH type) motif-containing protein	0	5
TGGT1_220860	DEAD/DEAH box helicase	0	5
TGGT1_222900	phosphoserine phosphatase	0	5
TGGT1_224330	proteasome activator pa28 beta subunit protein	0	5
TGGT1_224890	hypothetical protein	0	5
TGGT1_225790	PDI family protein	0	5
TGGT1_229480	putative calcium binding protein precursor	0	5
TGGT1_229650	josephin protein	0	5
TGGT1_230420	sarco/endoplasmic reticulum Ca2+-ATPase	0	5
TGGT1_235490	hypothetical protein	0	5
TGGT1_238040A (+2)	protein disulfide-isomerase domain-containing protein	0	5
TGGT1_240870	putative beta adaptin protein	0	5
TGGT1_243580	putative Hit family protein involved in cell-cycle regulation	0	5
TGGT1_251630	slc30a2 protein	0	5
TGGT1_252360	rhoptry kinase family protein ROP24 (incomplete catalytic triad)	0	5
TGGT1_253470	alveolin domain containing intermediate filament IMC13	0	5
TGGT1_254690	phospholipase/carboxylesterase	0	5
TGGT1_257530	transporter, major facilitator family protein	0	5
TGGT1_258870B	hypothetical protein	0	5
TGGT1_258950	lectin family protein	0	5
TGGT1_259240	ribosomal protein RPS21	0	5
TGGT1_260600	Pumilio-family RNA binding repeat-containing protein	0	5
TGGT1_265330	putative cell-cycle-associated protein kinase GSK	0	5
TGGT1_271935	hypothetical protein	0	5
TGGT1_272290	pyruvate dehydrogenase complex subunit PD-HE1Beta	0	5
TGGT1_272660	hypothetical protein	0	5
TGGT1_276170	phosphatidylinositol 3- and 4-kinase	0	5
TGGT1_278530	putative multiprotein bridging factor type 1 family transcriptional co-activator	0	5
TGGT1_293740	hypothetical protein	0	5
TGGT1_297060	phosphoglycerate mutase PGMII	0	5
TGGT1_299780	hypothetical protein	0	5
TGGT1_300200	histone H2AZ	0	5
TGGT1_310950	AP2 domain transcription factor AP2XI-3	0	5
TGGT1_311480	hypothetical protein	0	5
TGGT1_313290	MORN repeat-containing protein	0	5
TGGT1_320100	RNA recognition motif-containing protein	0	5
TGGT1_200230	microneme protein MIC17C	0	4
TGGT1_200250	microneme protein MIC17A	0	4
TGGT1_205130	hypothetical protein	0	4
TGGT1_209720	hypothetical protein	0	4
TGGT1_211030	hypothetical protein	0	4
TGGT1_214840	AP2 domain transcription factor AP2X-7	0	4
TGGT1_216790	putative ATP-binding cassette sub-family E member 1	0	4
TGGT1_218410	ribosomal protein RPP0	0	4
TGGT1_218940	hypothetical protein	0	4
TGGT1_220930	hypothetical protein	0	4
TGGT1_222860	putative eukaryotic translation initiation factor	0	4
TGGT1_223110	glycolipid transfer protein GLTP	0	4
TGGT1_224130	hypothetical protein	0	4
TGGT1_225930	triose-phosphate isomerase TPI-I	0	4
TGGT1_233340	hypothetical protein	0	4
TGGT1_235380	hypothetical protein	0	4
TGGT1_240280	S1/P1nuclease	0	4
TGGT1_241150	hypothetical protein	0	4
TGGT1_243950	putative prohibitin	0	4
TGGT1_251760	putative subunit of proteaseome activator complex	0	4
TGGT1_256770	putative eukaryotic translation initiation factor 4A, isoform 3	0	4
TGGT1_262750	putative histone lysine methyltransferase, SET	0	4
TGGT1_264610	RNA recognition motif-containing protein	0	4
TGGT1_266630	hypothetical protein	0	4
TGGT1_270530	ubiquitin fusion degradation protein UFD1CY	0	4
TGGT1_273560	putative kinesin heavy chain	0	4
TGGT1_275680	hypothetical protein	0	4
TGGT1_278050	putative proteasome subunit alpha type 1	0	4
TGGT1_278660	putative P-type ATPase4	0	4
TGGT1_284050	DEAD/DEAH box helicase domain-containing protein	0	4
TGGT1_285850	peptidyl-prolyl cis-trans isomerase, FKBP-type domain-containing protein	0	4
TGGT1_286750	MA3 domain-containing protein	0	4
TGGT1_291140	CCR4-Not complex component, Not1 protein	0	4
TGGT1_293730	DHHC zinc finger domain-containing protein	0	4
TGGT1_294710	RNA recognition motif-containing protein	0	4
TGGT1_294730	hypothetical protein	0	4
TGGT1_294898	tetratricopeptide repeat-containing protein	0	4
TGGT1_298610	GYF domain-containing protein	0	4
TGGT1_299110	cleft lip and palate transmembrane protein 1 (clptm1) protein	0	4
TGGT1_301420	hypothetical protein	0	4
TGGT1_305050	putative calmodulin	0	4
TGGT1_305290	putative vacuolar atp synthase subunit e	0	4
TGGT1_311090	ubiquitin carboxyl-terminal hydrolase	0	4
TGGT1_311400	WD domain, G-beta repeat-containing protein	0	4
TGGT1_312050	putative small GTPase Rab2	0	4
TGGT1_313080	hypothetical protein	0	4
TGGT1_313240	putative ethylene-responsive RNA helicase	0	4
TGGT1_316310	superoxide dismutase	0	4
TGGT1_318310	transketolase	0	4
TGGT1_321400	microsomal signal peptidase (spc12) domain-containing protein	0	4
TGGT1_408820	NTPase	0	4
TGGT1_200360	hypothetical protein	0	3
TGGT1_207680	putative suppressor of kinetochore protein 1	0	3
TGGT1_208750	RWD domain-containing protein	0	3
TGGT1_209910	histone H2Bv	0	3
TGGT1_210980	putative alternative splicing type 3 and	0	3
TGGT1_219280	actin like protein ALP1	0	3
TGGT1_220500	UBX domain-containing protein	0	3
TGGT1_223390	putative activating signal cointegrator 1 complex subunit 3 family 1 ASCC3L1	0	3
TGGT1_223410	putative eukaryotic initiation factor-4E	0	3
TGGT1_223590	proteasome subunit	0	3
TGGT1_236070	pyrroline-5-carboxylate reductase	0	3
TGGT1_238180	putative 26s proteasome regulatory complex subunit	0	3
TGGT1_239770	alveolin domain containing intermediate filament IMC11	0	3
TGGT1_239800	hypothetical protein	0	3
TGGT1_247000	tetratricopeptide repeat-containing protein	0	3
TGGT1_248480	ribosomal protein RPS9	0	3
TGGT1_249530	putative exportin 1	0	3
TGGT1_255190	myosin C	0	3
TGGT1_262150	kelch repeat and K+ channel tetramerisation domain containing protein	0	3
TGGT1_265520	hypothetical protein	0	3
TGGT1_267580	cyclin2 related protein	0	3
TGGT1_267710-DECOY	CPSF A subunit region protein	0	3
TGGT1_268835	hypothetical protein	0	3
TGGT1_269442	putative calmodulin	0	3
TGGT1_270550	putative gamma-glutamyl phosphate reductase	0	3
TGGT1_275810	ribosomal protein RPS10	0	3
TGGT1_279400	putative glutaredoxin	0	3
TGGT1_280730	putative cytosolic fe-s cluster assembling factor nbp35	0	3
TGGT1_286550	hypothetical protein	0	3
TGGT1_286710	zinc finger, c2h2 type domain-containing protein	0	3
TGGT1_287170	hypothetical protein	0	3
TGGT1_289520	hypothetical protein	0	3
TGGT1_293190	endonuclease/exonuclease/phosphatase family protein	0	3
TGGT1_293230	hypothetical protein	0	3
TGGT1_293570	putative translocation protein sec62	0	3
TGGT1_300000	ribosomal protein RPL18	0	3
TGGT1_300190	ribosomal protein RPL37A	0	3
TGGT1_306640	hypothetical protein	0	3
TGGT1_306960	phenylalanine--tRNA ligase, beta subunit protein	0	3
TGGT1_308810A	rhoptry neck protein RON9	0	3
TGGT1_310050	RNA recognition motif-containing protein	0	3
TGGT1_310360	hypothetical protein	0	3
TGGT1_313910	RNA recognition motif 2 protein	0	3
TGGT1_314070	hypothetical protein	0	3
TGGT1_314090	proteasome beta subunit	0	3
TGGT1_314810	ribosomal protein RPL7	0	3
TGGT1_201150	heavy metal translocating P-type ATPase subfamily protein	0	2
TGGT1_202950	hypothetical protein	0	2
TGGT1_205340	ribosomal protein RPS12	0	2
TGGT1_211250	hypothetical protein	0	2
TGGT1_211390	hypothetical protein	0	2
TGGT1_212770	hypothetical protein	0	2
TGGT1_213670	hypothetical protein	0	2
TGGT1_214750	hypothetical protein	0	2
TGGT1_215430	hypothetical protein	0	2
TGGT1_218960	AP2 domain transcription factor AP2XII-1	0	2
TGGT1_219630	flavodoxin domain-containing protein	0	2
TGGT1_220090	hypothetical protein	0	2
TGGT1_223485	hypothetical protein	0	2
TGGT1_227290	histone deacetylase HDAC3	0	2
TGGT1_228120	hypothetical protein	0	2
TGGT1_228210	26S proteasome regulatory subunit	0	2
TGGT1_228490	hypothetical protein	0	2
TGGT1_232260	hypothetical protein	0	2
TGGT1_233100	SPFH domain / Band 7 family protein	0	2
TGGT1_233110	IMP dehydrogenasa (IMPDH)	0	2
TGGT1_233520	ATP-dependent RNA helicase	0	2
TGGT1_234380	hypothetical protein	0	2
TGGT1_235690	hypothetical protein	0	2
TGGT1_237820	IMC sub-compartment protein ISP2	0	2
TGGT1_240220	hypothetical protein	0	2
TGGT1_240450	Maf family protein	0	2
TGGT1_240860	acyltransferase domain-containing protein	0	2
TGGT1_241170	hypothetical protein	0	2
TGGT1_245730	phosphatidylinositol-4-phosphate 5-Kinase	0	2
TGGT1_246540	cytochrome c1, heme protein	0	2
TGGT1_246560	putative vacuolar ATP synthase subunit g	0	2
TGGT1_246620	G10 family protein	0	2
TGGT1_246950	hypothetical protein	0	2
TGGT1_249590	putative proteasome subunit alpha type 5-2	0	2
TGGT1_249980	leucine rich repeat-containing protein	0	2
TGGT1_260180	hypothetical protein	0	2
TGGT1_260260	ribosomal protein RPP1	0	2
TGGT1_264830	hypothetical protein	0	2
TGGT1_265150	hypothetical protein	0	2
TGGT1_267060	ribosomal protein RPL14	0	2
TGGT1_267810	Rab 5	0	2
TGGT1_268590	rhomboid protease ROM4	0	2
TGGT1_273490	putative glutamine synthetase, type I	0	2
TGGT1_274060	2-oxoglutarate/malate translocase OMT	0	2
TGGT1_275802	SRP72 RNA-binding domain-containing protein	0	2
TGGT1_278850	DHHC zinc finger domain-containing protein	0	2
TGGT1_280610	signal recognition particle receptor alpha subunit	0	2
TGGT1_288830	NADH dehydrogenase (NDH2-II)	0	2
TGGT1_291950	RNA recognition motif-containing protein	0	2
TGGT1_293870	putative thioredoxin	0	2
TGGT1_294610	putative histone lysine methyltransferase, SET	0	2
TGGT1_297430	hypothetical protein	0	2
TGGT1_297720	trehalose-phosphatase	0	2
TGGT1_304670	leucine rich repeat-containing protein	0	2
TGGT1_304760	RNA recognition motif-containing protein	0	2
TGGT1_306650	hypothetical protein	0	2
TGGT1_309220	GTPase activating protein for Arf protein	0	2
TGGT1_321680	hypothetical protein	0	2
TGGT1_266760	isocitrate dehydrogenase	0	0
TGGT1_231480	putative GCN1	1	86
TGGT1_310750	emp24/gp25L/p24 family protein	1	52
TGGT1_310030	putative cyclase-associated protein	1	37
TGGT1_227360	ribosomal protein RPL3	1	31
TGGT1_310640	phosphorylase family protein	1	30
TGGT1_311470	rhoptry neck protein RON5	1	24
TGGT1_248810	nuclear factor NF7	1	23
TGGT1_289600	heat shock protein HSP29	1	23
TGGT1_222220	alveolin domain containing intermediate filament IMC7	1	22
TGGT1_250710	microneme protein MIC10	1	22
TGGT1_300260	threonyl-tRNA synthetase family protein	1	22
TGGT1_219270	multi-pass transmembrane protein	1	21
TGGT1_268200	RNA recognition motif-containing protein	1	20
TGGT1_284560	ribosomal protein RPL9	1	18
TGGT1_290200	NAD/NADP octopine/nopaline dehydrogenase, alpha-helical domain-containing protein	1	18
TGGT1_214350	putative GTP-binding protein	1	17
TGGT1_249850	GAP40 protein	1	17
TGGT1_260500	putative COPI associated protein	1	17
TGGT1_219520	histone arginine methyltransferase PRMT1	1	15
TGGT1_311230	hypothetical protein	10	147
TGGT1_258410	photosensitized INA-labeled protein PHIL1	2	28
TGGT1_286580	hypothetical protein	5	67
TGGT1_305520	ribosomal protein RPS2	3	40
TGGT1_294670	translation initiation factor 3 subunit	2	26
TGGT1_243710	t-complex protein beta subunit	1	13
TGGT1_312600	heat shock protein HSP21	1	13
TGGT1_318440	helicase associated domain (ha2) protein	1	13
TGGT1_251690 [2]	putative seryl-tRNA synthetase, cytoplasmic	3	34
TGGT1_251690	putative seryl-tRNA synthetase, cytoplasmic	3	33
TGGT1_214080	toxofilin	2	22
TGGT1_230410	peroxiredoxin PRX3	2	22
TGGT1_208530	nicotinate phosphoribosyltransferase	1	11
TGGT1_230160	hypothetical protein	1	11
TGGT1_318230	phosphoglycerate kinase PGKI	1	11
TGGT1_321520	hypothetical protein	1	11
TGGT1_249270	putative protein disulfide isomerase-related protein (provisional)	4	42
TGGT1_243570	ribosomal protein RPS26	2	21
TGGT1_219320	acid phosphatase GAP50	7	73
TGGT1_252290	putative importin alpha	3	30
TGGT1_263700	ribosomal protein RPS14	3	30
TGGT1_265450	hexokinase	2	20
TGGT1_216590	HEAT repeat-containing protein	1	10
TGGT1_254440	ribosomal protein RPL12	1	10
TGGT1_267400	ribosomal protein RPL32	1	10
TGGT1_287500	putative T complex chaperonin	1	10
TGGT1_313010	DEAD (Asp-Glu-Ala-Asp) box polypeptide DDX6	1	10
TGGT1_232300	ribosomal protein RPS3	5	49
TGGT1_204020	ribosomal protein RPL8	4	37
TGGT1_205320	hypothetical protein	1	9
TGGT1_214770 [2]	putative small GTP binding protein rab1a	1	9
TGGT1_230520	putative cyclophilin 1	1	9
TGGT1_236540	RNA recognition motif-containing protein	1	9
TGGT1_278990	putative phosphate carrier	1	9
TGGT1_318160	MSP (Major sperm protein) domain-containing protein	1	9
TGGT1_321500	RNA recognition motif-containing protein	6	53
TGGT1_207440	ribosomal protein RPS4	5	43
TGGT1_216650	S15 sporozoite-expressed protein	2	17
TGGT1_317720	putative eukaryotic translation initiation factor 3 subunit 7	2	17
TGGT1_230450	bifunctional GMP synthase/glutamine amidotransferase protein	3	25
TGGT1_259550	dihydropteroate synthase	3	24
TGGT1_231970	pre-mRNA processing splicing factor PRP8	2	16
TGGT1_214290	DJ-1 family protein	1	8
TGGT1_214770	putative small GTP binding protein rab1a	1	8
TGGT1_220270	alveolin domain containing intermediate filament IMC6	1	8
TGGT1_240060	hypothetical protein	1	8
TGGT1_247520	hypothetical protein	1	8
TGGT1_253440	putative cell-cycle-associated protein kinase SRPK	1	8
TGGT1_233460	SAG-related sequence SRS29B (SAG1)	3	23
TGGT1_238050	nuclease and tudor domain-containing protein	3	23
TGGT1_232710	ribosomal protein RPS3A	7	50
TGGT1_213900	regulator of chromosome condensation RCC1	4	28
TGGT1_238010	ribosomal protein RPL23A	2	14
TGGT1_205710	lysine-tRNA ligase	1	7
TGGT1_243730	rhoptry protein ROP9	1	7
TGGT1_268570	zinc finger (CCCH type) motif-containing protein	1	7
TGGT1_269980	putative preprotein translocase Sec61	1	7
TGGT1_277760	putative adenylosuccinate lyase	1	7
TGGT1_311240	putative DnaJ family chaperone	8	54
TGGT1_288630	putative nucleosome assembly protein (NAP)	3	20
TGGT1_242330	ribosomal protein RPS5	4	26
TGGT1_201680	putative eukaryotic initiation factor-3 subunit 10	2	13
TGGT1_266060	ribosomal protein RPSA	2	13
TGGT1_223940	GAP45 protein (GAP45)	5	31
TGGT1_226250	DEAD (Asp-Glu-Ala-Asp) box polypeptide DDX3X	5	31
TGGT1_232440	Brf1p family coiled coil protein	5	31
TGGT1_257680	myosin light chain MLC1	7	43
TGGT1_201780	microneme protein MIC2	6	36
TGGT1_254720	dense granule protein GRA8	2	12
TGGT1_214940	MIC2-associated protein M2AP	1	6
TGGT1_231850	serine-threonine phosophatase 2C (PP2C)	6	35
TGGT1_223920	rhoptry neck protein RON3	3	17
TGGT1_272910	T-complex protein 1 delta subunit	4	21
TGGT1_219850	prolyl-tRNA synthetase (ProRS)	2	10
TGGT1_232230	ribosomal protein RPL30	1	5
TGGT1_240650	putative coatomer protein complex, subunit alpha	1	5
TGGT1_251500	putative eukaryotic initiation factor-3, subunit 3	1	5
TGGT1_271050	SAG-related sequence SRS34A (SAG2A)	1	5
TGGT1_285980A	glucosephosphate-mutase GPM1	1	5
TGGT1_310440	membrane occupation and recognition nexus protein MORN1	1	5
TGGT1_262620	RNA recognition motif-containing protein	6	28
TGGT1_220400	actin depolymerizing factor ADF	3	14
TGGT1_270510	asparaginyl-tRNA synthetase (NOB+tRNA synthase)	20	92
TGGT1_313380	hypothetical protein	5	23
TGGT1_231640	alveolin domain containing intermediate filament IMC1	27	124
TGGT1_263040	ribosomal protein RPS16	4	18
TGGT1_215590	flavoprotein subunit of succinate dehydrogenase	5	22
TGGT1_253430	putative asparagine synthetase	9	39
TGGT1_309120	ribosomal protein RPL4	10	40
TGGT1_231970 [2]	pre-mRNA processing splicing factor PRP8	4	16
TGGT1_250820	hypothetical protein	4	16
TGGT1_212220	hypothetical protein	1	4
TGGT1_219800	putative vacuolar ATP synthase subunit b	1	4
TGGT1_220100	phosphoribosylpyrophosphate synthetase	1	4
TGGT1_231210	sarcalumenin/eps15 family protein	1	4
TGGT1_266070	ribosomal protein RPL31	1	4
TGGT1_289830	putative eukaryotic initiation factor-3, delta subunit	1	4
TGGT1_292220	PCI domain-containing protein	1	4
TGGT1_253290	valyl-tRNA synthetase	3	11
TGGT1_219820 (+1)	putative polyubiquitin UbC	8	29
TGGT1_204050	subtilisin SUB1	14	50
TGGT1_216000	alveolin domain containing intermediate filament IMC3	6	21
TGGT1_258470	hypothetical protein	2	7
TGGT1_271970	glideosome-associated protein with multiple-membrane spans GAPM3	2	7
TGGT1_276140	ADP ribosylation factor ARF1	2	7
TGGT1_289530	ribosomal protein RPL19	2	7
TGGT1_297500	T-complex protein 1 eta subunit	2	7
TGGT1_217890	putative alkyl hydroperoxide reductase/ Thiol specific antioxidant/ Mal allergen	5	17
TGGT1_292080	leucyl-tRNA synthetase	5	17
TGGT1_210690	ribosomal protein RPS6	3	10
TGGT1_292130	ribosomal protein RPL13A	3	10
TGGT1_320220	putative ubiquinol cytochrome c oxidoreductase	3	10
TGGT1_273090	cell division protein CDC48CY	14	46
TGGT1_216880	guanine nucleotide-binding protein	7	23
TGGT1_232250	catalase	7	23
TGGT1_278870	myosin F	7	23
TGGT1_225050	putative adenosylhomocysteinase	16	52
TGGT1_309210	putative peroxiredoxin 6	5	16
TGGT1_319560	microneme protein MIC3	6	19
TGGT1_209030	actin ACT1	36	113
TGGT1_250770	putative eukaryotic initiation factor-4A	15	46
TGGT1_288380 [2]	heat shock protein HSP90	15	46
TGGT1_250770 [2]	putative eukaryotic initiation factor-4A	16	48
TGGT1_288380	heat shock protein HSP90	15	45
TGGT1_219820 [19]	putative polyubiquitin UbC	10	30
TGGT1_308860	hypothetical protein	6	18
TGGT1_202370	putative T-complex protein 1, epsilon subunit (TCP-1-epsilon)	5	15
TGGT1_213350	ribosomal protein RPS15	2	6
TGGT1_229670	ribosomal protein RPS23	2	6
TGGT1_239100	ribosomal protein RPS7	2	6
TGGT1_239260	histone H4	2	6
TGGT1_242070	cAMP-dependent protein kinase regulatory subunit	2	6
TGGT1_258870A [2]	hypothetical protein	2	6
TGGT1_263180	myosin D	1	3
TGGT1_290160	putative sortilin	1	3
TGGT1_294350	DEAD/DEAH box helicase domain-containing protein	1	3
TGGT1_319870	ubiquitin-conjugating enzyme subfamily protein	1	3
TGGT1_231630	alveolin domain containing intermediate filament IMC4	16	45
TGGT1_251810	putative translation initiation factor eIF-5A	10	28
TGGT1_288720	ribosomal protein RPL10	5	14
TGGT1_301440	calcium-dependent protein kinase CDPK1	5	14
TGGT1_286420A [2]	putative elongation factor 1-alpha (EF-1-ALPHA)	55	152
TGGT1_232410	PDI family protein	4	11
TGGT1_294200	glucose-6-phosphate 1-dehydrogenase	4	11
TGGT1_316400B	alpha tubulin TUBA1	26	71
TGGT1_294800B	putative elongation factor 1-alpha (EF-1-ALPHA)	40	109
TGGT1_203310	dense granule protein GRA7	14	38
TGGT1_286420A	putative elongation factor 1-alpha (EF-1-ALPHA)	54	146
TGGT1_211680	protein disulfide isomerase	27	72
TGGT1_310780	dense granule protein GRA4	6	16
TGGT1_227280	dense granule protein GRA3	3	8
TGGT1_260440	nuclear factor NF3	3	8
TGGT1_263090	14-3-3 protein	15	38
TGGT1_263090 [2]	14-3-3 protein	15	38
TGGT1_235970	putative eukaryotic initiation factor-2 gamma	4	10
TGGT1_245670	pyruvate dehydrogenase complex subunit PDH-E1Alpha	4	10
TGGT1_261250	histone H2A1	4	10
TGGT1_261580	histone H2AX	2	5
TGGT1_286630	redoxin domain-containing protein	2	5
TGGT1_205700	cyclophilin precursor	13	32
TGGT1_290660	RNA recognition motif-containing protein	11	27
TGGT1_316400B [4]	alpha tubulin TUBA1	36	87
TGGT1_261240	histone H3	5	12
TGGT1_261570	ribosomal protein RPL7A	5	12
TGGT1_324600	heat shock protein	8	19
TGGT1_270240	MAG1 protein (MAG1)	9	21
TGGT1_208030	microneme protein MIC4	6	14
TGGT1_212290	ribosomal protein RPS19	3	7
TGGT1_266640	putative Acetyl-coenzyme A synthetase 2	12	27
TGGT1_216860	DEAD (Asp-Glu-Ala-Asp) box polypeptide DDX39	9	20
TGGT1_261250 [2]	histone H2A1	5	11
TGGT1_291960	rhoptry kinase family protein ROP40 (incomplete catalytic triad)	5	11
TGGT1_220950	hypothetical protein	6	13
TGGT1_219540	cytosolic tRNA-Ala synthetase	13	28
TGGT1_220950 [2]	hypothetical protein	8	17
TGGT1_245460	ribosomal protein RPS8	9	19
TGGT1_266960 [2]	beta-tubulin	36	72
TGGT1_266960	beta-tubulin	30	60
TGGT1_261950	ATP synthase beta subunit ATP-B	14	28
TGGT1_300140	putative elongation factor 1-gamma	11	22
TGGT1_249900	putative adenine nucleotide translocator	10	20
TGGT1_256970	putative vacuolar ATP synthase subunit A	4	8
TGGT1_256970 [2]	putative vacuolar ATP synthase subunit A	4	8
TGGT1_219710	hypothetical protein	3	6
TGGT1_202680	putative peptidase M16, alpha subunit	2	4
TGGT1_205440	CCT chaperonin gamma subunit	2	4
TGGT1_222270	hypothetical protein	2	4
TGGT1_228470	ribosomal protein RPL15	2	4
TGGT1_258870A	hypothetical protein	2	4
TGGT1_235540	putative eukaryotic initiation factor-2 beta	1	2
TGGT1_242660	putative vacuolar sorting protein 35	1	2
TGGT1_266990	beta-COP	1	2
TGGT1_280725	hypothetical protein	1	2
TGGT1_313670	adaptin n terminal region domain-containing protein	1	2
TGGT1_221620	putative beta-tubulin	30	59
TGGT1_226960	phosphofructokinase PFKII	26	51
TGGT1_205470	putative translation elongation factor 2 family protein	45	87
TGGT1_235470	myosin A	42	80
TGGT1_248340	GTP-binding nuclear protein ran/tc4	5	9
TGGT1_261950 [3]	ATP synthase beta subunit ATP-B	19	29
TGGT1_236040	fructose-1,6-bisphosphate aldolase	31	47
TGGT1_247550	heat shock protein HSP60	22	33
TGGT1_288360	tryptophanyl-tRNA synthetase (TrpRS2)	14	21
TGGT1_268890	citrate synthase I	8	12
TGGT1_273460	eukaryotic translation initiation factor 3 subunit 6 interacting protein	6	9
TGGT1_297070	hypothetical protein	4	6
TGGT1_217820	PCI domain-containing protein	2	3
TGGT1_229420	putative cytochrome c	2	3
TGGT1_285980B	glucosephosphate-mutase GPM1	2	3
TGGT1_232350	lactate dehydrogenase LDH1	25	37
TGGT1_291890	microneme protein MIC1	11	16
TGGT1_289690	glyceraldehyde-3-phosphate dehydrogenase GAPDH1	29	42
TGGT1_273760 [5]	heat shock protein HSP70	47	68
TGGT1_268850	enolase 2	27	39
TGGT1_312630	putative anonymous antigen-1	9	13
TGGT1_273760	heat shock protein HSP70	44	63
TGGT1_318430	malate dehydrogenase MDH	5	7
TGGT1_319920	2-oxo acid dehydrogenases acyltransferase (catalytic domain) domain-containing protein	5	7
TGGT1_410360	putative transmembrane protein	5	7
TGGT1_360830	nucleoside-triphosphatase	13	18
TGGT1_411430	rhoptry protein ROP5	44	60
TGGT1_288650	dense granule protein GRA12	23	31
TGGT1_236210	putative peptidase M16 family potein	6	8
TGGT1_244560	putative heat shock protein 90	25	33
TGGT1_290670	leucyl aminopeptidase LAP	17	22
TGGT1_311720	chaperonin protein BiP	41	53
TGGT1_289650	PEP-carboxykinase I	7	9
TGGT1_308090	rhoptry protein ROP5	65	83
TGGT1_308090 [2]	rhoptry protein ROP5	71	90
TGGT1_410370	putative transmembrane protein	8	10
TGGT1_226410	EF-1 guanine nucleotide exchange domain-containing protein	4	5
TGGT1_273960	chaperonin GroS protein	4	5
TGGT1_321620	dynamin-related protein DRPB	4	5
TGGT1_262380	putative elongation factor Tu	9	11
TGGT1_290950	putative clathrin heavy chain	9	11
TGGT1_204530	microneme protein MIC11	5	6
TGGT1_211290	rhoptry protein ROP15	5	6
TGGT1_305160	histone H2Ba	6	7
TGGT1_295125	rhoptry protein ROP4	26	30
TGGT1_293590	putative 3-oxoacyl-acyl-carrier protein synthase I/II	14	16
TGGT1_277270 [4]	NTPase II	26	29
TGGT1_277270	NTPase II	22	22
TGGT1_408800	NTPase	5	5
TGGT1_290290	ubiquitin-activating enzyme E1 family protein	4	4
TGGT1_209600	hypothetical protein	3	3
TGGT1_217460	glutaminyl-tRNA synthetase (GlnRS)	2	2
TGGT1_271820	lipoyltransferase and lipoate-protein ligase subfamily protein	2	2
TGGT1_258580	rhoptry protein ROP17	35	33
TGGT1_251780	heat shock protein	17	16
TGGT1_239820	D-3-phosphoglycerate dehydrogenase	11	10
TGGT1_309752	putative succinate-Coenzyme A ligase, beta subunit	11	10
TGGT1_295110	rhoptry protein ROP7	36	32
TGGT1_363030	rhoptry protein ROP8	25	21
TGGT1_309590	rhoptry protein ROP1	35	29
TGGT1_263300	eukaryotic porin protein	11	9
TGGT1_219140	EF-1 guanine nucleotide exchange domain-containing protein	4	3
TGGT1_247450	hypothetical protein	4	3
TGGT1_256760	pyruvate kinase PyK1	17	12
TGGT1_269190	glyceraldehyde-3-phosphate dehydrogenase GAPDH2	25	17
TGGT1_313140	isocitrate dehydrogenase	6	4
TGGT1_222160	aldehyde dehydrogenase	3	2
TGGT1_235930	domain K- type RNA binding proteins family protein	3	2
TGGT1_318410	putative TCP-1 chaperonin	3	2
TGGT1_240600	putative chaperonin cpn60	35	23
TGGT1_206470	pyruvate dehydrogenase complex subunit PDH-E3II	5	3
TGGT1_244200	putative 2-oxoglutarate dehydrogenase e1 component, mitochondrial precursor	8	4
TGGT1_288500	FAD Malate-dehydrogenase (MDH-FAD)	6	3
TGGT1_207620	pyridine nucleotide-disulfide oxidoreductase domain-containing protein	4	2
TGGT1_253900	parasite porphobilinogen synthase PBGS	2	1
TGGT1_263530	putative chaperonin	2	1
TGGT1_263870	glutamate-tRNA ligase	2	1
TGGT1_214790	glycoprotein	5	2
TGGT1_266010-DECOY	phosphatidylinositol 3- and 4-kinase	5	2
TGGT1_315610	hypothetical protein	5	2
TGGT1_284190	pyruvate carboxylase	284	106
TGGT1_226730	aconitate hydratase ACN/IRP	9	3
TGGT1_314400	putative pyruvate dehydrogenase E1 component, beta subunit	6	2
TGGT1_267330	fumarate hydratase	3	1
TGGT1_305980	pyruvate dehydrogenase complex subunit PDH-E3I	3	1
TGGT1_202200	hypothetical protein	10	3
TGGT1_292920	putative heat shock protein 75	8	2
TGGT1_215980	hypothetical protein	4	1
TGGT1_205250	rhoptry protein ROP18	17	4
TGGT1_249390	glutamate/leucine/phenylalanine/valine dehydrogenase family protein	10	2
TGGT1_249570	hypothetical protein	10	2
TGGT1_229180	HEAT repeat-containing protein	5	1
TGGT1_217740	3-ketoacyl-(acyl-carrier-protein) reductase	11	2
TGGT1_203665	hypothetical protein	9	1
TGGT1_221320	acetyl-CoA carboxylase ACC1	872	56
TGGT1_206610	pyruvate dehydrogenase complex subunit PDH-E2	5	0
TGGT1_218560	acetyl-coA carboxylase ACC2	95	0
TGGT1_222020	phosphoglycerate kinase PGKII	5	0
TGGT1_233500	triose-phosphate isomerase TPI-II	5	0
TGGT1_251930	enoyl-acyl carrier reductase ENR	2	0
TGGT1_264660	SAG-related sequence SRS44	6	0
TGGT1_275690	putative ClpB	5	0
TGGT1_310430A	Hsp90 domain-containing protein	5	0
TGGT1_310430B	Hsp90 domain-containing protein	4	0

## Sheet: Parameters
Chunlin_MyoA_072718, Samples report created on 07/27/2018
Experiment: Chunlin_MyoA_072718
	Peak List Generator: unknown
		Version: unknown
		Charge States Calculated: unknown
		Deisotoped: unknown
		Textual Annotation: unknown
	Database Set: 1 Database
		Database Name: tgondii_human_uniprot_contam_022217.fasta
			Version: unknown
			Taxonomy: All Entries
			Number of Proteins: 79215
		Does database contain common contaminants?: unknown
	Search Engine Set: 1 Search Engine
		Search Engine: Sequest (XCorr Only)
			Version: IseNode in Proteome Discoverer 2.2.0.388
			Samples: All Samples
			Fragment Tolerance: 0.80 Da (Monoisotopic)
			Parent Tolerance: 10.0 PPM (Monoisotopic)
			Fixed Modifications: +57 on C (Carbamidomethyl)
			Variable Modifications: +16 on M (Oxidation)
			Database: tgondii_human_uniprot_contam_022217.fasta (unknown version, 79215 entries)
			Digestion Enzyme: Trypsin
			Max Missed Cleavages: 2
			Probability Model:
				OT_010_2018_07_007_R_Ku80: LFDR Model, Classifier data: Bayes, Good (50%) m:3.87/s:0.719 m:0.552/s:0.113 m:3.87/s:0.719 m:NA m:NA m:NA, Bad (50%) m:2.00/s:0.276 m:0.152/s:0.120 m:2.00/s:0.276 m:NA m:NA m:NA [all charge states]
				OT_010_2018_07_007_R_Flag_MyoA: LFDR Model, Classifier data: Bayes, Good (50%) m:3.53/s:0.781 m:0.519/s:0.130 m:3.53/s:0.781 m:NA m:NA m:NA, Bad (50%) m:1.70/s:0.299 m:0.119/s:0.108 m:1.70/s:0.299 m:NA m:NA m:NA [all charge states]
	Scaffold: Version: Scaffold_4.8.7
		Modification Metadata Set: 0 modifications
			Source: None
			Comment:
		Protein Grouping Strategy: Experiment-wide grouping with protein cluster analysis
		Peptide Thresholds: 6.0% minimum
		Protein Thresholds: 99.0% minimum and 2 peptides minimum
		Peptide FDR: 0.2% (Decoy)
		Protein FDR: 0.6% (Decoy)
		GO Annotation Source(s):
		Alternate ID Source(s):
												Total Spectrum Count	Total Spectrum Count
