# Supplementary material for: Myosin A and F-Actin play a critical role in mitochondrial dynamics and inheritance in Toxoplasma gondii
Source: PLoS Pathog. 2024 Oct 7;20(10):e1012127. doi: 10.1371/journal.ppat.1012127 (PMC11486366; doi:10.1371/journal.ppat.1012127)
Supplement: S3 Dataset — List of proteins identified by mass spectrometry in the WT, lmf1-KO and myosin-A KO cell lines. (XLSX) [file ppat.1012127.s003.xlsx]

## Sheet: Digitonin fractionation MS MS
Accession	Description	LOPIT
TGME49_278780	proteasome 26S regulatory subunit	19S proteasome
TGME49_242020	26S proteasome regulatory subunit	19S proteasome
TGME49_212250	26S proteasome regulatory subunit 6b, putative	19S proteasome
TGME49_230210	ribosomal protein RPS3A	40S ribosome
TGME49_283540	ribosomal protein RPS7	40S ribosome
TGME49_239300	ribosomal protein RPS3	40S ribosome
TGME49_231440	ribosomal protein RPS4	40S ribosome
TGME49_213392	ribosomal protein RPS6	40S ribosome
TGME49_273870	ribosomal protein RPS12	40S ribosome
TGME49_215470	ribosomal protein RPS2	40S ribosome
TGME49_272290	ribosomal protein RPS8	40S ribosome
TGME49_293430	ribosomal protein RPS25	40S ribosome
TGME49_233010	ribosomal protein RPS5	40S ribosome
TGME49_269200	ribosomal protein RPS18	40S ribosome
TGME49_309140	ribosomal protein RPS15A	40S ribosome
TGME49_259200	ribosomal protein RPS15A	40S ribosome
TGME49_288720	ribosomal protein RPS17	40S ribosome
TGME49_258050	ribosomal protein RPS15	40S ribosome
TGME49_242820	ribosomal protein RPS13	40S ribosome
TGME49_284560	ribosomal protein RPS16	40S ribosome
TGME49_264040	ribosomal protein RPS9	40S ribosome
TGME49_233120	ribosomal protein RPS24	40S ribosome
TGME49_226580	ribosomal protein RPS11	40S ribosome
TGME49_261580	ribosomal protein RPS19	40S ribosome
TGME49_294890	ribosomal protein RPL11	40S ribosome
TGME49_314042	ribosomal protein RPS14	40S ribosome
TGME49_263700	ribosomal protein RPP2	40S ribosome
TGME49_205010	ribosomal protein RPL4	60S ribosome
TGME49_294610	ribosomal protein RPL3	60S ribosome
TGME49_313380	ribosomal protein RPP0	60S ribosome
TGME49_220270	ribosomal protein RPL7A	60S ribosome
TGME49_247470	ribosomal protein RPL21	60S ribosome
TGME49_315490	ribosomal protein RPL13	60S ribosome
TGME49_286630	ribosomal protein RPL10A	60S ribosome
TGME49_212930	ribosomal protein RPL18A	60S ribosome
TGME49_214080	ribosomal protein RPL6	60S ribosome
TGME49_212880	ribosomal protein RPL18	60S ribosome
TGME49_219540	ribosomal protein RPL27A	60S ribosome
TGME49_214940	ribosomal protein RPL13A	60S ribosome
TGME49_297880	ribosomal protein RPL10	60S ribosome
TGME49_319340	ribosomal protein RPL17	60S ribosome
TGME49_410370	ribosomal protein RPL7	60S ribosome
TGME49_254770	ribosomal protein RPL32	60S ribosome
TGME49_286450	ribosomal protein RPL23	60S ribosome
TGME49_243800	ribosomal protein RPL26	60S ribosome
TGME49_312090	ribosomal protein RPL8	60S ribosome
TGME49_248390	ribosomal protein RPL9	60S ribosome
TGME49_263040	ribosomal protein RPL15	60S ribosome
TGME49_258740	ribosomal protein RPL14	60S ribosome
TGME49_286120	ribosomal protein RPL19	60S ribosome
TGME49_218590	ribosomal protein RPL22	60S ribosome
TGME49_244380	ribosomal protein RPL35A	60S ribosome
TGME49_224980	ribosomal protein RPL36	60S ribosome
TGME49_258540	ribosomal protein RPL30	60S ribosome
TGME49_236080	ribosomal protein RPL12	60S ribosome
TGME49_301390	ribosomal protein RPL31	60S ribosome
TGME49_248290	ribosomal protein RPL23A	60S ribosome
TGME49_215775	ribosomal protein RPL27	60S ribosome
TGME49_261210	ribosomal protein RPL27	60S ribosome
TGME49_217560	ribosomal protein RPL37A	60S ribosome
TGME49_311260	ribosomal protein RPL37	60S ribosome
TGME49_263580	apical annuli protein AAP4	apical 1
TGME49_305860	hypothetical protein	apical 1
TGME49_258090	apical cap protein AC2	apical 1
TGME49_232300	apical cap protein AC3	apical 1
TGME49_207440	hypothetical protein	apical 1
TGME49_245470	apical cap protein AC5	apical 1
TGME49_233520	apical ring protein RNG2	apical 1
TGME49_284540	apical cap protein AC11	apical 1
TGME49_214210	hypothetical protein	apical 1
TGME49_313690	apical cap protein AC8	apical 1
TGME49_215980	hypothetical protein	apical 1
TGME49_268570	apical cap protein AC4	apical 1
TGME49_289830	hypothetical protein	apical 1
TGME49_297650	apical cap protein AC7	apical 1
TGME49_278370	14-3-3 superfamily protein	apical 1
TGME49_230850	alveolin domain containing intermediate filament IMC9	apical 1
TGME49_290030	SAS6-like protein	apical 1
TGME49_283510	apical cap protein AC10	apical 1
TGME49_237820	hypothetical protein	apical 1
TGME49_320010	IMC sub-compartment protein ISP1	apical 1
TGME49_234220	gliding-associated protein GAP70	apical 1
TGME49_309820	conoid protein hub CPH1	apical 1
TGME49_308580	apical cap protein AC9	apical 1
TGME49_273930	thioredoxin-like associated protein TLAP4	apical 1
TGME49_249380	hypothetical protein	apical 1
TGME49_306390	endonuclease/exonuclease/phosphatase family protein	apical 1
TGME49_218840	doublecortin domain-containing protein DCX	apical 1
TGME49_245670	apical annuli protein AAP3	apical 2
TGME49_288830	myosin H	apical 2
TGME49_207760	intraconoidal microtubule-associated protein ICMAP1	apical 2
TGME49_297470	hypothetical protein	apical 2
TGME49_202630	myosin light chain MLC7	apical 2
TGME49_234450	apical annuli protein AAP2	apical 2
TGME49_316340	calmodulin CAM2	apical 2
TGME49_262010	hypothetical protein	apical 2
TGME49_258130	centrin 2	apical 2
TGME49_277080	calmodulin CAM1	apical 2
TGME49_211420	calmodulin CAM3	apical 2
TGME49_276890	myosin light chain MLC5	apical 2
TGME49_275690	chaperone protein ClpB3	apicoplast
TGME49_221320	acetyl-CoA carboxylase ACC1	apicoplast
TGME49_240600	chaperonin cpn60, putative	apicoplast
TGME49_321640	cell division protein CDC48AP	apicoplast
TGME49_269190	glyceraldehyde-3-phosphate dehydrogenase GAPDH2	apicoplast
TGME49_209950	thioredoxin, putative	apicoplast
TGME49_224900	protein disulfide isomerase-related protein (provisional), putative	apicoplast
TGME49_249990	pyruvate dehydrogenase complex subunit PDH-E2	apicoplast
TGME49_230420	DnaJ protein, putative	apicoplast
TGME49_223040	pyruvate dehydrogenase complex subunit PDH-E1Alpha	apicoplast
TGME49_269885	3-oxoacyl-acyl-carrier protein synthase I/II, putative	apicoplast
TGME49_263730	apicoplast-associated thioredoxin family protein Atrx1	apicoplast
TGME49_221670	thioredoxin domain-containing protein	apicoplast
TGME49_280560	hypothetical protein	apicoplast
TGME49_242790	MIR domain-containing protein	apicoplast
TGME49_254880	DnaJ C terminal region domain-containing protein	apicoplast
TGME49_210690	membrane protein FtsH1	apicoplast
TGME49_315770	chaperonin GroS protein	apicoplast
TGME49_239260	triose-phosphate isomerase TPI-II	apicoplast
TGME49_214930	3-ketoacyl-(acyl-carrier-protein) reductase	apicoplast
TGME49_293360	phosphoglycerate kinase PGKII	apicoplast
TGME49_217540	pyruvate dehydrogenase complex subunit PDH-E3I	apicoplast
TGME49_305980	alkyl hydroperoxide reductase AHP1	apicoplast
TGME49_311030	pyruvate dehydrogenase complex subunit PD-HE1Beta	apicoplast
TGME49_203600	carrier superfamily protein	apicoplast
TGME49_283830	hypothetical protein	apicoplast
TGME49_253440	Sel1 repeat-containing protein	apicoplast
TGME49_245640	hypothetical protein	apicoplast
TGME49_251690	hypothetical protein	apicoplast
TGME49_223930	4-hydroxy-3-methylbut-2-en-1-yl diphosphate synthase	apicoplast
TGME49_317720	enoyl-acyl carrier reductase ENR	apicoplast
TGME49_297960	hypothetical protein	apicoplast
TGME49_267140	tRNA ligases class II (D, K and N) domain-containing protein	apicoplast
TGME49_301180	apicoplast TIC22 protein	apicoplast
TGME49_288750	peripheral plastid protein 1	apicoplast
TGME49_310430	lipoic acid synthase LIPA	apicoplast
TGME49_251950	histone family DNA-binding protein	apicoplast
TGME49_227970	hypothetical protein	apicoplast
TGME49_230140	acyl carrier protein ACP	apicoplast
TGME49_229210	beta-hydroxyacyl-acyl carrier protein dehydratase (FABZ)	apicoplast
TGME49_306030	hypothetical protein	apicoplast
TGME49_213000	hypothetical protein	apicoplast
TGME49_308810	ubiquitin fusion degradation protein UFD1AP	apicoplast
TGME49_310470	4-hydroxy-3-methylbut-2-enyl diphosphate reductase	apicoplast
TGME49_226860	hypothetical protein	apicoplast
TGME49_293510	START domain-containing protein	apicoplast
TGME49_273760	heat shock protein HSP70	cytosol
TGME49_226960	phosphofructokinase PFKII	cytosol
TGME49_249390	glutamate/leucine/phenylalanine/valine dehydrogenase family protein	cytosol
TGME49_289540	cell division protein CDC48CY	cytosol
TGME49_201780	heat shock protein HSP90	cytosol
TGME49_263300	acyl-CoA synthetase ACS3, putative	cytosol
TGME49_310080	glideosome-associated connector GAC	cytosol
TGME49_258360	14-3-3 protein	cytosol
TGME49_290840	actin ACT1	cytosol
TGME49_236540	leucyl aminopeptidase LAP	cytosol
TGME49_265840	DEAD (Asp-Glu-Ala-Asp) box polypeptide DDX39	cytosol
TGME49_258870	DnaJ family chaperone J1	cytosol
TGME49_290600	DnaK family protein	cytosol
TGME49_254940	hypothetical protein	cytosol
TGME49_313080	transcriptional elongation factor FACT140	cytosol
TGME49_239400	threonyl-tRNA synthetase family protein	cytosol
TGME49_227280	eukaryotic initiation factor-4A, putative	cytosol
TGME49_308860	asparaginyl-tRNA synthetase (NOB+tRNA synthase)	cytosol
TGME49_257480	chaperone protein ClpB1	cytosol
TGME49_268650	glutaminyl-tRNA synthetase (GlnRS)	cytosol
TGME49_216000	RNA-binding protein, putative	cytosol
TGME49_308020	translation elongation factor 2 family protein, putative	cytosol
TGME49_286790	cyclase-associated protein CAP	cytosol
TGME49_268200	cyclase-associated protein CAP	cytosol
TGME49_215910	nucleolar protein, putative	cytosol
TGME49_247000	glutamate-tRNA ligase	cytosol
TGME49_294200	calmodulin, putative	cytosol
TGME49_231140	acyl-CoA synthetase ACS5, putative	cytosol
TGME49_258410	RNA recognition motif-containing protein	cytosol
TGME49_260630	aspartate-tRNA ligase	cytosol
TGME49_216510	cytosolic tRNA-Ala synthetase	cytosol
TGME49_248120	cyclophilin precursor	cytosol
TGME49_310490	vacuolar ATP synthase subunit g, putative	cytosol
TGME49_295850	rRNA pseudouridine synthase	cytosol
TGME49_219750	seryl-tRNA synthetase, cytoplasmic, putative	cytosol
TGME49_276970	glyceraldehyde-3-phosphate dehydrogenase GAPDH1	cytosol
TGME49_229640	ribosomal protein RPL5	cytosol
TGME49_220950	hypothetical protein	cytosol
TGME49_225540	nuclear factor NF3	cytosol
TGME49_209010	acyl-CoA synthetase ACS4, putative	cytosol
TGME49_251930	apical complex lysine methyltransferase	cytosol
TGME49_204020	apical annuli methyltransferase AAMT	cytosol
TGME49_275440	nucleolar protein 5, putative	cytosol
TGME49_310070	methionyl-tRNA synthetase	cytosol
TGME49_289000	translation initiation factor eIF-5A, putative	cytosol
TGME49_248480	clathrin heavy chain	cytosol
TGME49_297745	CCT chaperonin gamma subunit	cytosol
TGME49_304990	transcriptional elongation factor FACT80	cytosol
TGME49_321570	membrane occupation and recognition nexus protein MORN1	cytosol
TGME49_311480	prolyl endopeptidase	cytosol
TGME49_204130	PEP-carboxykinase I	cytosol
TGME49_252440	PEP-carboxykinase I	cytosol
TGME49_222350	lactate dehydrogenase LDH1	cytosol
TGME49_310460	aminopeptidase P	cytosol
TGME49_261250	vacuolar atp synthase subunit f, putative	cytosol
TGME49_255450	fructose-1,6-bisphosphatase 2	cytosol
TGME49_233230	actin depolymerizing factor ADF	cytosol
TGME49_240060	fructose-1,6-bisphosphate aldolase	cytosol
TGME49_250340	histone arginine methyltransferase PRMT1	cytosol
TGME49_237250	hypothetical protein	cytosol
TGME49_292950	superoxide dismutase SOD1	cytosol
TGME49_314820	methionine aminopeptidase 1b	cytosol
TGME49_230180	ribosomal protein RPS28	cytosol
TGME49_263990	profilin PRF	cytosol
TGME49_318525	acetyl-CoA synthetase ACS	cytosol
TGME49_266630	importin alpha, putative	cytosol
TGME49_231210	hydroxymethyldihydropterin pyrophosphokinase-dihydropteroate synthase	cytosol
TGME49_259550	enolase 2	cytosol
TGME49_210810	serine/arginine-rich splicing factor SR3	cytosol
TGME49_254440	serine/arginine-rich splicing factor SR3	cytosol
TGME49_240550	prolyl-tRNA synthetase (ProRS)	cytosol
TGME49_266070	Prp31-15.5k-U4 Snrna Complex family protein	cytosol
TGME49_226040	leucyl-tRNA synthetase	cytosol
TGME49_320140	malate dehydrogenase MDH	cytosol
TGME49_292080	hypothetical protein	cytosol
TGME49_263810	signal recognition particle subunit SRP68, putative	cytosol
TGME49_201130	heat shock protein HSP29	cytosol
TGME49_229490	nucleosome assembly protein (nap) protein	cytosol
TGME49_244110	inosine-5'-monophosphate dehydrogenase	cytosol
TGME49_236140	T-complex protein 1 eta subunit	cytosol
TGME49_263650	hypothetical protein	cytosol
TGME49_304670	EF-1 guanine nucleotide exchange domain-containing protein	cytosol
TGME49_313430	hypothetical protein	cytosol
TGME49_209420	heat shock protein HSP21	cytosol
TGME49_258100	ARF1-directed GTPase-activating protein, putative	cytosol
TGME49_224460	actin-like protein ALP 5	cytosol
TGME49_225310	SAC3/GANP family protein	cytosol
TGME49_266760	ubiquitin family protein	cytosol
TGME49_315690	tRNA import protein tRIP, putative	cytosol
TGME49_217820	hypothetical protein	cytosol
TGME49_228170	dense granule protein GRA44	dense granules
TGME49_264660	SAG-related sequence SRS44	dense granules
TGME49_217680	dense granule protein GRA57	dense granules
TGME49_230940	dense granule protein GRA32	dense granules
TGME49_219710	hypothetical protein	dense granules
TGME49_262380	kinesin heavy chain, putative	dense granules
TGME49_234420	MAG1	dense granules
TGME49_250820	dense granule protein GRA70	dense granules
TGME49_204340	dense granule protein GRA54	dense granules
TGME49_288650	dense granule protein GRA12	dense granules
TGME49_239752	hypothetical protein	dense granules
TGME49_202680	dense granule protein GRA7	dense granules
TGME49_295110	NTPase II	dense granules
TGME49_200250	inner membrane complex protein IMC29	dense granules
TGME49_313010	dense granule protein GRA3	dense granules
TGME49_221210	dense granule protein GRA9	dense granules
TGME49_321680	dense granule protein GRA38	dense granules
TGME49_265530	hypothetical protein	dense granules
TGME49_304710	glucose-6-phosphate 1-dehydrogenase	dense granules
TGME49_243730	dense granule protein GRA45	dense granules
TGME49_222020	rhoptry kinase family protein ROP34, putative	dense granules
TGME49_225860	mitochondrial association factor 1a	dense granules
TGME49_279100	dense granule protein GRA17	dense granules
TGME49_238040	dense granule protein GRA29	dense granules
TGME49_267560	Myc-regulation protein MYR1	dense granules
TGME49_315220	dense granule protein GRA1	dense granules
TGME49_215710	dense granule protein GRA71	dense granules
TGME49_247760	mitogen-activated protein kinase ERK7	dense granules
TGME49_251630	dense granule protein GRA50	dense granules
TGME49_225080	dense granule protein GRA39	dense granules
TGME49_289380	kelch repeat-containing protein	dense granules
TGME49_305160	inner membrane complex protein IMC40	dense granules
TGME49_319350	dense granule protein GRA16	dense granules
TGME49_207370	dense granule protein GRA23	dense granules
TGME49_244460	dense granule protein GRA52	dense granules
TGME49_207840	dense granule protein GRA4	dense granules
TGME49_289690	dense granule protein GRA76	dense granules
TGME49_299050	hypothetical protein	dense granules
TGME49_232030	dense granule protein GRA61	dense granules
TGME49_299780	dense granule protein GRA31	dense granules
TGME49_320480	dense granule protein GRA14	dense granules
TGME49_220240	hypothetical protein	dense granules
TGME49_282180	hypothetical protein	dense granules
TGME49_233930	dense granule protein GRA5	dense granules
TGME49_270380	dense granule protein GRA6	dense granules
TGME49_229750	dense granule protein GRA34	dense granules
TGME49_215350	dense granule protein GRA2	dense granules
TGME49_287480	proteophosphoglycan PPG1	dense granules
TGME49_310050	IMC-associated protein IAP2	dense granules
TGME49_254650	basal complex component BCC1	dense granules
TGME49_226680	dense granule protein GRA12D	dense granules
TGME49_294670	rhoptry kinase family protein ROP35	dense granules
TGME49_315410	dense granule protein GRA28	dense granules
TGME49_205570	dense granule protein GRA22	dense granules
TGME49_262560	dense granule protein GRA53	dense granules
TGME49_260520	phosphatidylserine decarboxylase	dense granules
TGME49_310960	inhibitor of STAT1 transcription	dense granules
TGME49_201140	dense granule protein GRA66	dense granules
TGME49_309590	hypothetical protein	dense granules
TGME49_266120	dense granule protein GRA35	dense granules
TGME49_201680	dense granule protein GRA24	dense granules
TGME49_233030	dense granule protein GRA24	dense granules
TGME49_268370	protein phosphatase PPM11C	dense granules
TGME49_252290	hypothetical protein	dense granules
TGME49_312260	poly(ADP-ribose) glycohydrolase	dense granules
TGME49_244280	dense granule protein GRA58	dense granules
TGME49_300280	hypothetical protein	dense granules
TGME49_202572	rhoptry kinase family protein ROP33	dense granules
TGME49_321560	alveolin domain containing intermediate filament IMC13	dense granules
TGME49_220600	aminopeptidase N3	dense granules
TGME49_226430	dense granule protein GRA47	dense granules
TGME49_308890	hypothetical protein	dense granules
TGME49_210778	myosin J	dense granules
TGME49_271240	hypothetical protein	dense granules
TGME49_257990	mature soluble cytoskeleton protein MSC1B	endomembrane vesicles
TGME49_279390	cathepsin B	endomembrane vesicles
TGME49_262910	aspartyl protease ASP1	endomembrane vesicles
TGME49_232050	ras-related protein RAB5A	endomembrane vesicles
TGME49_228470	cathepsin CPL	endomembrane vesicles
TGME49_308840	FHA domain-containing protein	endomembrane vesicles
TGME49_311430	Ser/Thr phosphatase family protein	endomembrane vesicles
TGME49_320490	gamma interferon inducible lysosomal thiol reductase (GILT) protein	endomembrane vesicles
TGME49_237180	ras-related protein RAB1A	endomembrane vesicles
TGME49_293690	heavy metal translocating P-type ATPase subfamily protein	endomembrane vesicles
TGME49_253470	ABC transporter transmembrane region domain-containing protein	endomembrane vesicles
TGME49_222220	E3 UFM1-protein ligase 1	ER
TGME49_209030	sarco/endoplasmic reticulum Ca2+-ATPase	ER
TGME49_271820	strictosidine synthase subfamily protein	ER
TGME49_243440	hypothetical protein	ER
TGME49_247195	Gpi16 subunit, GPI transamidase component protein	ER
TGME49_410360	root hair defective 3 gtp-binding protein (rhd3) protein	ER
TGME49_231630	CDK5 regulatory subunit-associated protein 3, putative	ER
TGME49_275480	stearoyl-CoA desaturase	ER
TGME49_310950	preprotein translocase Sec61, putative	ER
TGME49_314400	serine hydrolase ASH2	ER
TGME49_301120	NADH-cytochrome b5 reductase 1, putative	ER
TGME49_233450	DnaJ family Sec63 protein	ER
TGME49_297070	MSP (Major sperm protein) domain-containing protein	ER
TGME49_208830	DnaJ domain-containing protein	ER
TGME49_239740	DnaJ domain-containing protein	ER
TGME49_203290	hypothetical protein	ER
TGME49_251810	PGAP1 family protein	ER
TGME49_260540	serine/threonine protein phosphatase 6 structural subunit PP6S	ER
TGME49_297430	guanylate-binding protein, N-terminal domain-containing protein	ER
TGME49_261080	VPS13 domain-containing protein	ER
TGME49_232080	peptidase, M28 family protein	ER
TGME49_223050	signal recognition particle receptor alpha subunit	ER
TGME49_214200	GPI-anchor transamidase, putative	ER
TGME49_289650	hypothetical protein	ER
TGME49_215220	3-ketoacyl-CoA reductase, putative	ER
TGME49_226220	glutathione S-transferase 2	ER
TGME49_225790	glycerol-3-phosphate-acyltransferase	ER
TGME49_202770	ubiquitin-associated domain-containing protein	ER
TGME49_235130	thioredoxin domain-containing protein	ER
TGME49_316310	hypothetical protein	ER
TGME49_249180	hypothetical protein	ER
TGME49_270150	translocation protein sec62, putative	ER
TGME49_313410	mannosyl-oligosaccharide glucosidase	ER
TGME49_228130	hypothetical protein	ER
TGME49_254060	hypothetical protein	ER
TGME49_290940	hypothetical protein	ER
TGME49_285860	cleft lip and palate transmembrane protein 1 (clptm1) protein	ER
TGME49_299110	ribophorin i protein	ER
TGME49_289600	signal recognition particle receptor beta subunit protein	ER
TGME49_289800	hypothetical protein	ER
TGME49_206480	tetratricopeptide repeat-containing protein	ER
TGME49_268950	hypothetical protein	ER
TGME49_257340	reticulon protein	ER
TGME49_256030	hemimethylated DNA binding domain-containing protein	ER
TGME49_223140	Ufm1-specific protease UFSP	ER
TGME49_207680	Dpy-19-like C-mannosyltransferase	ER
TGME49_311720	chaperonin protein BiP	ER 2
TGME49_244560	heat shock protein 90, putative	ER 2
TGME49_211680	protein disulfide isomerase	ER 2
TGME49_226830	DnaK family protein	ER 2
TGME49_254570	calcium binding protein precursor, putative	ER 2
TGME49_290660	patatin-like phospholipase PL1	ER 2
TGME49_261570	cyclophilin	ER 2
TGME49_223410	hypothetical protein	ER 2
TGME49_315320	CS domain-containing protein	ER 2
TGME49_208590	cyst wall protein CST9	ER 2
TGME49_263750	shewanella-like protein phosphatase SLP	ER 2
TGME49_240640	peptidase M20D, amidohydrolase	ER 2
TGME49_310150	acyl-CoA synthetase ACS2, putative	Golgi
TGME49_224060	thioredoxin, putative	Golgi
TGME49_290160	sortilin-like receptor SORTLR	Golgi
TGME49_230410	emp24/gp25L/p24 family protein	Golgi
TGME49_290730	ras-related protein RAB1B	Golgi
TGME49_261440	Ctr copper transporter family protein	Golgi
TGME49_272350	zinc transporter ZNT	Golgi
TGME49_282140	hypothetical protein	Golgi
TGME49_237470	hypothetical protein	Golgi
TGME49_220350	S1/P1nuclease	Golgi
TGME49_236910	vacuolar protein sorting-associated protein 45	Golgi
TGME49_287980	vacuolar transporter chaperone VTC2	Golgi
TGME49_305050	inorganic phosphate transporter PIT	Golgi
TGME49_315210	hypothetical protein	Golgi
TGME49_271888	polypeptide n-acetylgalactosaminyltransferase 12, putative	Golgi
TGME49_246540	lectin family protein	Golgi
TGME49_288570	Ras family protein	Golgi
TGME49_228200	hypothetical protein	Golgi
TGME49_232180	thioredoxin-dependent peroxidase TPX1/2	Golgi
TGME49_318370	hypothetical protein	Golgi
TGME49_285700	aldehyde dehydrogenase	Golgi
TGME49_276140	WD repeat-containing protein	Golgi
TGME49_320030	EMP/nonaspanin domain family protein	Golgi
TGME49_264440	transmembrane emp24 domain-containing protein	Golgi
TGME49_276990	autophagy-related protein ATG8	Golgi
TGME49_246590	ras-related protein RAB4	Golgi
TGME49_235470	myosin A	IMC
TGME49_311230	basal complex component BCC7	IMC
TGME49_286580	inner membrane complex protein IMC17	IMC
TGME49_208370	dense granule protein GRA46	IMC
TGME49_231640	alveolin domain containing intermediate filament IMC1	IMC
TGME49_309250	myosin C, myosin B	IMC
TGME49_255190	myosin C, myosin B	IMC
TGME49_263090	alveolin domain containing intermediate filament IMC7	IMC
TGME49_227360	alveolin domain containing intermediate filament IMC10	IMC
TGME49_233890	gliding-associated protein GAP45	IMC
TGME49_242070	cAMP-dependent protein kinase regulatory subunit 1	IMC
TGME49_220900	apical cap protein AC13	IMC
TGME49_208030	cAMP-dependent protein kinase subunit PKAc1	IMC
TGME49_216670	inner membrane complex protein IMC25	IMC
TGME49_215280	basal complex component BCC2	IMC
TGME49_319560	gliding-associated protein GAP50	IMC
TGME49_233160	IMC localizing protein ILP1	IMC
TGME49_239100	alveolin domain containing intermediate filament IMC12	IMC
TGME49_312150	inner membrane complex protein IMC28	IMC
TGME49_293470	alveolin domain containing intermediate filament IMC6	IMC
TGME49_308000	alveolin domain containing intermediate filament IMC3	IMC
TGME49_294550	inner membrane complex protein IMC24	IMC
TGME49_258470	inner membrane complex protein IMC18	IMC
TGME49_232830	myosin light chain MLC1	IMC
TGME49_232280	heat shock protein	IMC
TGME49_286590	alveolin domain containing intermediate filament IMC4	IMC
TGME49_360830	inner membrane complex protein IMC38	IMC
TGME49_216620	IMC sub-compartment protein ISP3	IMC
TGME49_207830	RNA-binding protein, putative	IMC
TGME49_212770	photosensitized INA-labeled protein PHIL1	IMC
TGME49_318160	IMC sutures component ISC2	IMC
TGME49_310780	inner membrane complex protein IMC21	IMC
TGME49_222300	inner membrane complex protein IMC42	IMC
TGME49_251885	transverse sutures component TSC4	IMC
TGME49_272520	basal complex component BCC6	IMC
TGME49_267400	inner membrane complex protein IMC39	IMC
TGME49_227650	inner membrane complex protein IMC22	IMC
TGME49_205510	conserved basal apical peripheral protein CBAP	IMC
TGME49_321530	alveolin domain containing intermediate filament IMC14	IMC
TGME49_262050	apical cap protein AC1	IMC
TGME49_226970	essential light chain ELC2	IMC
TGME49_247050	transverse sutures component TSC3	IMC
TGME49_224580	inner membrane complex protein IMC19	IMC
TGME49_291600	vacuolar (h+)-atpase g subunit protein	IMC
TGME49_246930	basal complex component BCC3	IMC
TGME49_249250	IMC-associated protein IAP1	IMC
TGME49_232230	DUF803 domain-containing protein	IMC
TGME49_306670	IMC sub-compartment protein ISP2	IMC
TGME49_311210	COPI associated protein, putative	IMC
TGME49_313400	palmitoyltransferase DHHC14	IMC
TGME49_318430	phosphatidate phosphatase LIPIN	IMC
TGME49_292020	cysteine repeat modular protein CRMPB	micronemes
TGME49_316400	microneme protein MIC1	micronemes
TGME49_233460	microneme protein MIC2	micronemes
TGME49_288380	microneme protein MIC8	micronemes
TGME49_232710	subtilisin SUB1	micronemes
TGME49_250710	microneme protein MIC10	micronemes
TGME49_411760	apical membrane antigen AMA1	micronemes
TGME49_286720	microneme protein MIC6	micronemes
TGME49_216860	microneme protein MIC11	micronemes
TGME49_315270	microneme protein MIC4	micronemes
TGME49_218240	microneme protein MIC3	micronemes
TGME49_218410	microneme protein MIC20	micronemes
TGME49_289680	microneme protein MIC21	micronemes
TGME49_273130	microneme protein MIC17A	micronemes
TGME49_306660	microneme protein MIC7	micronemes
TGME49_300000	microneme protein MIC13	micronemes
TGME49_205700	MIC2-associated protein M2AP	micronemes
TGME49_218820	ankyrin repeat-containing protein	micronemes
TGME49_278390	cysteine repeat modular protein CRMPA	micronemes
TGME49_260180	perforin-like protein PLP1	micronemes
TGME49_310820	microneme protein MIC5	micronemes
TGME49_229420	apical membrane antigen AMA4	micronemes
TGME49_204400	ATPase synthase subunit alpha, putative	mitochondrion - membranes
TGME49_231410	ATP synthase F0 subunit b-like protein	mitochondrion - membranes
TGME49_261950	ATP synthase beta subunit ATP-B	mitochondrion - membranes
TGME49_249900	adenine nucleotide translocator	mitochondrion - membranes
TGME49_219800	ATPase, AAA family protein	mitochondrion - membranes
TGME49_309120	voltage-dependent anion-selective channel protein	mitochondrion - membranes
TGME49_299070	hypothetical protein	mitochondrion - membranes
TGME49_319920	2-oxo acid dehydrogenases acyltransferase (catalytic domain) domain-containing protein	mitochondrion - membranes
TGME49_209150	non-proton pumping type-II NADH dehydrogenase I	mitochondrion - membranes
TGME49_228770	hypothetical protein	mitochondrion - membranes
TGME49_290670	heat shock protein HSP28	mitochondrion - membranes
TGME49_255260	hypothetical protein	mitochondrion - membranes
TGME49_289580	cytochrome c oxidase subunit ApiCOX30	mitochondrion - membranes
TGME49_270320	NADH dehydrogenase (NDH2-II)	mitochondrion - membranes
TGME49_297810	cytochrome b-c1 complex subunit 2	mitochondrion - membranes
TGME49_203310	succinate dehydrogenase [ubiquinone] iron-sulfur subunit SDHB	mitochondrion - membranes
TGME49_224350	FAD-dependent glycerol-3-phosphate dehydrogenase	mitochondrion - membranes
TGME49_279420	cytochrome c oxidase subunit COX5b	mitochondrion - membranes
TGME49_277270	phosphate transporter MPT	mitochondrion - membranes
TGME49_305850	SPFH domain / Band 7 family protein	mitochondrion - membranes
TGME49_258580	cytochrome b-c1 complex subunit 1	mitochondrion - membranes
TGME49_310750	mitochondrial import receptor subunit TOM40	mitochondrion - membranes
TGME49_222860	flavodoxin domain-containing protein	mitochondrion - membranes
TGME49_291960	2-oxoglutarate/malate translocase OMT	mitochondrion - membranes
TGME49_220100	ATP synthase-associated protein	mitochondrion - membranes
TGME49_227810	mitochondrial marker protein MYS	mitochondrion - membranes
TGME49_249610	cytochrome p450	mitochondrion - membranes
TGME49_230520	ATP synthase-associated protein	mitochondrion - membranes
TGME49_310630	prohibitin, putative	mitochondrion - membranes
TGME49_273960	ATP-dependent metallopeptidase HflB subfamily protein	mitochondrion - membranes
TGME49_233500	ATP synthase subunit ATPTG8	mitochondrion - membranes
TGME49_226440	ATP synthase F1 gamma subunit	mitochondrion - membranes
TGME49_269980	hypothetical protein	mitochondrion - membranes
TGME49_205580	succinate dehydrogenase subunit SDH31	mitochondrion - membranes
TGME49_242330	ATP synthase subunit ATPTG9	mitochondrion - membranes
TGME49_208560	MC family transporter, putative	mitochondrion - membranes
TGME49_291930	cytochrome c oxidase subunit ApiCOX35	mitochondrion - membranes
TGME49_248880	ATP synthase subunit O	mitochondrion - membranes
TGME49_310290	thioredoxin, putative	mitochondrion - membranes
TGME49_267810	flavodoxin domain-containing protein	mitochondrion - membranes
TGME49_286160	LETM1 family protein	mitochondrion - membranes
TGME49_270640	ATP synthase-associated protein	mitochondrion - membranes
TGME49_289750	MIC60 domain-containing protein	mitochondrion - membranes
TGME49_213670	ATP synthase-associated protein	mitochondrion - membranes
TGME49_262430	hypothetical protein	mitochondrion - membranes
TGME49_218420	FAD binding domain-containing protein	mitochondrion - membranes
TGME49_295420	cytochrome c oxidase subunit ApiCOX23	mitochondrion - membranes
TGME49_321450	cytochrome c oxidase subunit ApiCOX25	mitochondrion - membranes
TGME49_292280	cytochrome b-c1 complex subunit Rieske, putative	mitochondrion - membranes
TGME49_290950	hypothetical protein	mitochondrion - membranes
TGME49_246090	cytochrome b-c1 complex subunit 7, putative	mitochondrion - membranes
TGME49_205440	hypothetical protein	mitochondrion - membranes
TGME49_297520	hypothetical protein	mitochondrion - membranes
TGME49_264080	cytochrome c oxidase subunit ApiCOX18	mitochondrion - membranes
TGME49_221510	ATP synthase-associated protein	mitochondrion - membranes
TGME49_255300	SPFH domain / Band 7 family protein	mitochondrion - membranes
TGME49_320190	sorting assembly machinery subunit SAM50	mitochondrion - membranes
TGME49_202960	cytochrome c1, heme protein	mitochondrion - membranes
TGME49_258770	ATP synthase-associated protein	mitochondrion - membranes
TGME49_261600	ATP synthase-associated protein	mitochondrion - membranes
TGME49_252360	ATP synthase-associated protein	mitochondrion - membranes
TGME49_308870	ATP synthase-associated protein	mitochondrion - membranes
TGME49_301420	hypothetical protein	mitochondrion - membranes
TGME49_218960	phosphatidylserine decarboxylase	mitochondrion - membranes
TGME49_209190	cytochrome c oxidase subunit ApiCOX26	mitochondrion - membranes
TGME49_273120	peptidyl-prolyl cis-trans isomerase, FKBP-type domain-containing protein	mitochondrion - membranes
TGME49_249630	cytochrome c oxidase subunit COX2b	mitochondrion - membranes
TGME49_292300	atp synthase F1, epsilon subunit, putative	mitochondrion - membranes
TGME49_228210	hypothetical protein	mitochondrion - membranes
TGME49_213410	hypothetical protein	mitochondrion - membranes
TGME49_280380	cytochrome c1 heme lyase, putative	mitochondrion - membranes
TGME49_218720	ATP synthase-associated protein	mitochondrion - membranes
TGME49_309810	cytochrome b-c1 complex subunit 6, putative	mitochondrion - membranes
TGME49_225160	Phytanoyl-CoA dioxygenase (PhyH) superfamily protein	mitochondrion - membranes
TGME49_262690	cytochrome b-c1 complex subunit 8	mitochondrion - membranes
TGME49_227910	phosphoglycerate mutase PGM3	mitochondrion - membranes
TGME49_280410	succinate dehydrogenase subunit SDH23	mitochondrion - membranes
TGME49_214090	hypothetical protein	mitochondrion - membranes
TGME49_319710	cytosolic fe-s cluster assembling factor nbp35, putative	mitochondrion - membranes
TGME49_312600	hypothetical protein	mitochondrion - membranes
TGME49_209160	cytochrome c oxidase subunit 6B, putative	mitochondrion - membranes
TGME49_246940	elongator complex protein ELP3	mitochondrion - membranes
TGME49_297690	cytochrome C-type heme lyase, putative	mitochondrion - membranes
TGME49_289940	succinate dehydrogenase subunit SDH15	mitochondrion - membranes
TGME49_229250	mitochondrial import inner membrane translocase subunit TIM14	mitochondrion - membranes
TGME49_251780	heat shock protein	mitochondrion - soluble
TGME49_292920	heat shock protein 75, putative	mitochondrion - soluble
TGME49_244200	2-oxoglutarate dehydrogenase e1 component, mitochondrial precursor, putative	mitochondrion - soluble
TGME49_226730	aconitate hydratase ACN/IRP	mitochondrion - soluble
TGME49_247550	heat shock protein HSP60	mitochondrion - soluble
TGME49_284190	pyruvate carboxylase	mitochondrion - soluble
TGME49_309752	succinate-Coenzyme A ligase, beta subunit, putative	mitochondrion - soluble
TGME49_267330	fumarate hydratase	mitochondrion - soluble
TGME49_313140	isocitrate dehydrogenase 2	mitochondrion - soluble
TGME49_291890	pyruvate dehydrogenase complex subunit PDH-E3II	mitochondrion - soluble
TGME49_206470	pyridine nucleotide-disulfide oxidoreductase domain-containing protein	mitochondrion - soluble
TGME49_230340	2-oxoisovalerate dehydrogenase subunit alpha	mitochondrion - soluble
TGME49_223390	adenylate kinase, putative	mitochondrion - soluble
TGME49_249270	flavoprotein subunit of succinate dehydrogenase SDHA	mitochondrion - soluble
TGME49_222360	serine protease	mitochondrion - soluble
TGME49_308090	pyruvate kinase PyKII	mitochondrion - soluble
TGME49_223940	hypothetical protein	mitochondrion - soluble
TGME49_288500	malate:quinone oxidoreductase	mitochondrion - soluble
TGME49_313480	succinyl-CoA-synthetase alpha SCSA	mitochondrion - soluble
TGME49_204530	ethylene-responsive RNA helicase, putative	mitochondrion - soluble
TGME49_265250	lipoate-protein ligase 1, putative	mitochondrion - soluble
TGME49_278990	co-chaperone GrpE protein	mitochondrion - soluble
TGME49_312110	elongation factor EF-G, putative	mitochondrion - soluble
TGME49_314740	citrate synthase I	mitochondrion - soluble
TGME49_320210	RAP domain-containing protein	mitochondrion - soluble
TGME49_237010	DnaJ C terminal region domain-containing protein	mitochondrion - soluble
TGME49_230350	EF hand domain-containing protein	mitochondrion - soluble
TGME49_295125	peroxiredoxin PRX3	mitochondrion - soluble
TGME49_236210	phosphoribosylpyrophosphate synthetase	mitochondrion - soluble
TGME49_218280	NADP-dependent succinate-semialdehyde dehydrogenase	mitochondrion - soluble
TGME49_253650	tetratricopeptide repeat-containing protein	mitochondrion - soluble
TGME49_214840	dihydrolipoyllysine-residue succinyltransferase component of oxoglutarate dehydrogenase	mitochondrion - soluble
TGME49_310700	chaperone protein ClpB2	mitochondrion - soluble
TGME49_272660	iron-sulfur cluster assembly protein ISU1	mitochondrion - soluble
TGME49_217460	superoxide dismutase SOD2	mitochondrion - soluble
TGME49_249240	cyclophilin 1, putative	mitochondrion - soluble
TGME49_263050	glycoprotein	mitochondrion - soluble
TGME49_240090	folate-binding protein YgfZ protein	mitochondrion - soluble
TGME49_222170	RAP domain-containing protein	mitochondrion - soluble
TGME49_285840	NifU family domain-containing protein	mitochondrion - soluble
TGME49_234230	pyruvate dehydrogenase E1 component, beta subunit, putative	mitochondrion - soluble
TGME49_306650	YOU2 family C2C2 zinc finger protein	mitochondrion - soluble
TGME49_306330	acetyl-CoA acetyltransferase	mitochondrion - soluble
TGME49_229920	regulator of chromosome condensation (RCC1) repeat-containing protein	mitochondrion - soluble
TGME49_202530	type I inorganic pyrophosphatase PPase	mitochondrion - soluble
TGME49_219170	ATP-dependent protease ATPase subunit ClpY, putative	mitochondrion - soluble
TGME49_292130	cytochrome c, putative	mitochondrion - soluble
TGME49_269950	aspartate aminotransferase	mitochondrion - soluble
TGME49_218260	aminotransferase, class V superfamily protein	mitochondrion - soluble
TGME49_312270	enoyl-CoA hydratase/isomerase family protein	mitochondrion - soluble
TGME49_263080	hypothetical protein	mitochondrion - soluble
TGME49_264640	hypothetical protein	mitochondrion - soluble
TGME49_246500	mitochondrial inner membrane translocase TIM44, putative	mitochondrion - soluble
TGME49_227830	CAF1 family ribonuclease	mitochondrion - soluble
TGME49_213350	elongation factor TS protein	mitochondrion - soluble
TGME49_216080	glycine cleavage T-protein (aminomethyl transferase) domain-containing protein	mitochondrion - soluble
TGME49_205040	hypothetical protein	mitochondrion - soluble
TGME49_261460	ribosomal protein l7/l12 c-terminal domain-containing protein	mitochondrion - soluble
TGME49_310450	3-hydroxyacyl-CoA dehydrogenase, NAD binding domain-containing protein	mitochondrion - soluble
TGME49_213520	hypothetical protein	mitochondrion - soluble
TGME49_267060	glucosamine-fructose-6-phosphate aminotransferase	mitochondrion - soluble
TGME49_289530	protein phosphatase PPM8	mitochondrion - soluble
TGME49_222210	ribosomal protein L9, N-terminal domain-containing protein	mitochondrion - soluble
TGME49_258660	glycine cleavage H-protein	mitochondrion - soluble
TGME49_286440	lasso maintenance factor LMF1	mitochondrion - soluble
TGME49_258950	ATPase, AFG1 family protein	mitochondrion - soluble
TGME49_269920	Fe-S protein assembly co-chaperone HscB protein	mitochondrion - soluble
TGME49_217510	hypothetical protein	mitochondrion - soluble
TGME49_267420	ATPase/histidine kinase/DNA gyrase B/HSP90 domain-containing protein	mitochondrion - soluble
TGME49_212290	hypothetical protein	mitochondrion - soluble
TGME49_311770	ABC transporter transmembrane region domain-containing protein	mitochondrion - soluble
TGME49_221675	pyruvate dehydrogenase kinase, putative	mitochondrion - soluble
TGME49_258625	CAAX metallo endopeptidase	mitochondrion - soluble
TGME49_221170	hypothetical protein	mitochondrion - soluble
TGME49_247350	glutathione S-transferase 1	mitochondrion - soluble
TGME49_260820	queuine tRNA-ribosyltransferase, putative	mitochondrion - soluble
TGME49_293570	thioredoxin-like protein TLP1	mitochondrion - soluble
TGME49_307810	Lon protease family protein	mitochondrion - soluble
TGME49_211260	hypothetical protein	mitochondrion - soluble
TGME49_310300	copper chaperone COX17-1, putative	mitochondrion - soluble
TGME49_225730	hypothetical protein	mitochondrion - soluble
TGME49_220200	DNA topoisomerase domain-containing protein	mitochondrion - soluble
TGME49_293320	cytochrome c, putative	mitochondrion - soluble
TGME49_208350	TIM10 family protein, putative	mitochondrion - soluble
TGME49_206320	chaperonin, putative	mitochondrion - soluble
TGME49_315750	pyridine nucleotide-disulfide oxidoreductase domain-containing protein	mitochondrion - soluble
TGME49_228000	hypothetical protein	mitochondrion - soluble
TGME49_260310	radical SAM domain-containing protein	mitochondrion - soluble
TGME49_280730	rhodanese family domain-containing protein	mitochondrion - soluble
TGME49_246580	protein phosphatase PPM10, putative	mitochondrion - soluble
TGME49_254410	membrane-associated progesterone-binding protein homolog MAPR	mitochondrion - soluble
TGME49_254120	hydrolase, NUDIX family protein	mitochondrion - soluble
TGME49_223760	Tim10/DDP family zinc finger superfamily protein	mitochondrion - soluble
TGME49_313300	Erv1 / Alr family protein	mitochondrion - soluble
TGME49_293190	succinate dehydrogenase assembly factor 2, putative	mitochondrion - soluble
TGME49_313910	Tim10/DDP family zinc finger superfamily protein	mitochondrion - soluble
TGME49_252630	hypothetical protein	mitochondrion - soluble
TGME49_291350	mutS domain protein	mitochondrion - soluble
TGME49_230060	MYND-like zinc finger protein	mitochondrion - soluble
TGME49_310420	hypothetical protein	mitochondrion - soluble
TGME49_280400	hypothetical protein	mitochondrion - soluble
TGME49_249970	methionine aminopeptidase 1a	mitochondrion - soluble
TGME49_298610	hypothetical protein	NA
TGME49_321500	inner membrane complex protein IMC30	NA
TGME49_315740	inner membrane complex protein IMC34	NA
TGME49_312100	histone H3.3	NA
TGME49_314810	histone H3	NA
TGME49_216680	Toxoplasma gondii family A protein	NA
TGME49_291330	Toxoplasma gondii family A protein	NA
TGME49_245450	inner membrane complex protein IMC31	NA
TGME49_219682	GPI transamidase component PIG-S, putative	NA
TGME49_319510	hypothetical protein, conserved	NA
TGME49_261650	SAG-related sequence SRS30D	NA
TGME49_297830	hypothetical protein, conserved	NA
TGME49_273850	inner membrane complex protein IMC44	NA
TGME49_269960	M phase phosphoprotein MPP10, putative	nucleolus
TGME49_310440	WD domain, G-beta repeat-containing protein	nucleolus
TGME49_231350	fibrillarin	nucleolus
TGME49_220400	U3 small nucleolar RNA-associated protein 14, putative	nucleolus
TGME49_223610	DNA polymerase V, putative	nucleolus
TGME49_228120	hypothetical protein	nucleus - chromatin
TGME49_305340	ATPase MORC	nucleus - chromatin
TGME49_278870	myosin F	nucleus - chromatin
TGME49_227948	toxolysin TLN2	nucleus - chromatin
TGME49_286920	SWIRM domain-containing protein	nucleus - chromatin
TGME49_232440	Brf1p family coiled coil protein	nucleus - chromatin
TGME49_203980	hypothetical protein	nucleus - chromatin
TGME49_256970	vacuolar ATP synthase subunit A, putative	nucleus - chromatin
TGME49_278660	GYF domain-containing protein	nucleus - chromatin
TGME49_229010	hypothetical protein	nucleus - chromatin
TGME49_261750	hypothetical protein	nucleus - chromatin
TGME49_273090	elongation factor Tu, putative	nucleus - chromatin
TGME49_224850	PHD-finger domain-containing protein	nucleus - chromatin
TGME49_224260	vacuolar ATP synthase subunit b, putative	nucleus - chromatin
TGME49_221620	bromodomain-containing protein BDP1	nucleus - chromatin
TGME49_270240	bromodomain-containing protein BDP1	nucleus - chromatin
TGME49_230960	hypothetical protein	nucleus - chromatin
TGME49_206610	hypothetical protein	nucleus - chromatin
TGME49_253750	PLU-1 family protein	nucleus - chromatin
TGME49_236970	SWI2/SNF2-containing PHD finger protein	nucleus - chromatin
TGME49_291180	vacuolar protein sorting-associated protein 13, putative	nucleus - chromatin
TGME49_218520	nuclear mesh protein NMP1	nucleus - chromatin
TGME49_311240	RNA recognition motif-containing protein	nucleus - chromatin
TGME49_293590	MIF4G domain-containing protein	nucleus - chromatin
TGME49_232600	ADA2-A transcriptional co-activator SAGA component	nucleus - chromatin
TGME49_217050	ARID/BRIGHT DNA binding domain-containing protein	nucleus - chromatin
TGME49_226030	AP2 domain transcription factor AP2XI-2	nucleus - chromatin
TGME49_363030	DNA topoisomerase I, putative	nucleus - chromatin
TGME49_234360	hypothetical protein	nucleus - chromatin
TGME49_231070	chromodomain helicase DNA binding protein CHD1/SWI2/SNF2	nucleus - chromatin
TGME49_320100	DnaJ domain-containing protein	nucleus - chromatin
TGME49_233100	histone lysine acetyltransferase GCN5-B	nucleus - chromatin
TGME49_270510	hypothetical protein	nucleus - chromatin
TGME49_219630	AP2 domain transcription factor AP2X-7	nucleus - chromatin
TGME49_228630	zinc finger (CCCH type) motif-containing protein	nucleus - chromatin
TGME49_306400	eukaryotic initiation factor eIF4E1	nucleus - chromatin
TGME49_202390	surface antigen repeat-containing protein	nucleus - chromatin
TGME49_215430	dynein heavy chain	nucleus - chromatin
TGME49_259260	vacuolar atp synthase subunit e, putative	nucleus - chromatin
TGME49_305290	histone H2Bv	nucleus - chromatin
TGME49_209910	eukaryotic peptide chain release factor, putative	nucleus - chromatin
TGME49_293630	tetratricopeptide repeat-containing protein	nucleus - chromatin
TGME49_251500	RNA pseudouridine synthase superfamily protein	nucleus - chromatin
TGME49_305240	histone H4	nucleus - chromatin
TGME49_314780	N-ethylmaleimide-sensitive fusion protein, putative	nucleus - chromatin
TGME49_243950	endonuclease IV APN	nucleus - chromatin
TGME49_292120	vacuolar ATP synthase subunit 54kD, putative	nucleus - chromatin
TGME49_316540	GTP-binding nuclear protein ran/tc4	nucleus - chromatin
TGME49_269690	SWI2/SNF2 ISWI-like (AT hook)	nucleus - chromatin
TGME49_310790	SWI2/SNF2-containing protein RAD16	nucleus - chromatin
TGME49_225200	Eps15-like protein	nucleus - chromatin
TGME49_246550	glucose-6-phosphate 1-dehydrogenase	nucleus - chromatin
TGME49_231910	glucose-6-phosphate 1-dehydrogenase	nucleus - chromatin
TGME49_238950	glucose-6-phosphate 1-dehydrogenase	nucleus - chromatin
TGME49_227800	glucose-6-phosphate 1-dehydrogenase	nucleus - chromatin
TGME49_305520	AP2 domain transcription factor AP2XI-3	nucleus - chromatin
TGME49_262670	hypothetical protein	nucleus - chromatin
TGME49_230160	mRNA export protein	nucleus - chromatin
TGME49_210370	nuclear factor NF4	nucleus - chromatin
TGME49_229940	histone lysine methyltransferase, SET, putative	nucleus - chromatin
TGME49_201250	centrosomal protein CEP250L1	nucleus - chromatin
TGME49_319730	histone H2Ba	nucleus - chromatin
TGME49_208790	kelch protein K13	nucleus - chromatin
TGME49_218760	calcium-dependent protein kinase CDPK2A	nucleus - chromatin
TGME49_203810	centrosomal protein CEP250	nucleus - chromatin
TGME49_311410	multiprotein bridging factor type 1 family transcriptional co-activator, putative	nucleus - chromatin
TGME49_249320	transducin beta-like protein TBL1	nucleus - chromatin
TGME49_266080	hypothetical protein	nucleus - chromatin
TGME49_313640	nucleoporin NUP302	nucleus - chromatin
TGME49_233190	AP2 domain transcription factor AP2X-4	nucleus - chromatin
TGME49_224050	golgi localizing protein GLP3	nucleus - chromatin
TGME49_288400	histone H2Bb	nucleus - chromatin
TGME49_261710	cell-cycle-associated protein kinase SRPK, putative	nucleus - chromatin
TGME49_311360	hypothetical protein	nucleus - chromatin
TGME49_211090	ribosomal-ubiquitin protein RPL40	nucleus - chromatin
TGME49_224090	bromodomain-containing protein BDP2	nucleus - chromatin
TGME49_261240	PHD-finger domain-containing protein	nucleus - chromatin
TGME49_234900	actin like protein ALP2a	nucleus - chromatin
TGME49_228190	histone deacetylase HDAC3	nucleus - chromatin
TGME49_209890	Myb family DNA-binding domain-containing protein	nucleus - chromatin
TGME49_320600	hypothetical protein	nucleus - chromatin
TGME49_280750	hypothetical protein	nucleus - chromatin
TGME49_212090	ribosomal protein RPS20	nucleus - chromatin
TGME49_227620	vacuolar protein sorting-associated protein 9	nucleus - chromatin
TGME49_313370	nucleoporin NUP155, putative	nucleus - chromatin
TGME49_280610	AAA family protein	nucleus - chromatin
TGME49_298630	casein kinase I	nucleus - chromatin
TGME49_214820	AP2 domain transcription factor AP2VIII-2	nucleus - chromatin
TGME49_232780	AP2 domain transcription factor AP2XI-5	nucleus - chromatin
TGME49_202200	hypothetical protein	nucleus - chromatin
TGME49_313770	high mobility group protein B1, putative	nucleus - chromatin
TGME49_215460	hypothetical protein	nucleus - chromatin
TGME49_203870	GYF domain-containing protein	nucleus - chromatin
TGME49_304740	hypothetical protein	nucleus - chromatin
TGME49_231960	AP2 domain transcription factor AP2XII-5	nucleus - chromatin
TGME49_217020	prolyl hydroxylase PHYb	nucleus - chromatin
TGME49_251590	ribosomal protein RPS10	nucleus - chromatin
TGME49_275810	histone H2A1	nucleus - chromatin
TGME49_408800	replication factor C, subunit 5, putative	nucleus - chromatin
TGME49_256980	hypothetical protein	nucleus - chromatin
TGME49_236040	histone H2AX	nucleus - chromatin
TGME49_318560	hypothetical protein	nucleus - chromatin
TGME49_310860	hypothetical protein	nucleus - chromatin
TGME49_203780	AP2 domain transcription factor AP2XII-1	nucleus - chromatin
TGME49_270560	hypothetical protein	nucleus - chromatin
TGME49_274100	phosphoglycerate mutase family protein	nucleus - chromatin
TGME49_212725	replication factor C subunit 4, putative	nucleus - chromatin
TGME49_219520	inner membrane complex protein IMC32	nucleus - chromatin
TGME49_226380	DnaJ domain-containing protein	nucleus - chromatin
TGME49_270120	ADP ribosylation factor ARF1	nucleus - chromatin
TGME49_264000	CW-type Zinc Finger protein	nucleus - chromatin
TGME49_232370	adenylate cyclase beta	nucleus - chromatin
TGME49_203990	hypothetical protein	nucleus - chromatin
TGME49_275370	non-specific serine/threonine protein kinase	nucleus - chromatin
TGME49_270865	hypothetical protein	nucleus - chromatin
TGME49_314480	sarcalumenin/eps15 family protein	nucleus - chromatin
TGME49_290710	Vid27 domain-containing protein	nucleus - chromatin
TGME49_239890	K13 complex-associated alpha-ear containing protein KAE	nucleus - chromatin
TGME49_260420	calcium-dependent protein kinase CDPK6	nucleus - chromatin
TGME49_268790	conoid associated protein CAP1	nucleus - chromatin
TGME49_320180	WD domain, G-beta repeat-containing protein	nucleus - chromatin
TGME49_201760	nucleoporin NUP68, putative	nucleus - chromatin
TGME49_310330	spindle assembly abnormal protein 6	nucleus - chromatin
TGME49_247450	SWI2/SNF2 ISWI-like SANT	nucleus - chromatin
TGME49_230690	centrin 3	nucleus - chromatin
TGME49_306430	poly(ADP-ribose) polymerase and DNA-Ligase Zn-finger region domain-containing protein	nucleus - chromatin
TGME49_321440	hypothetical protein	nucleus - chromatin
TGME49_231970	pre-mRNA processing splicing factor PRP8	nucleus - non-chromatin
TGME49_275650	hypothetical protein	nucleus - non-chromatin
TGME49_269180	MIF4G domain-containing protein	nucleus - non-chromatin
TGME49_238050	nuclease and tudor domain-containing protein	nucleus - non-chromatin
TGME49_226250	DEAD (Asp-Glu-Ala-Asp) box polypeptide DDX3X	nucleus - non-chromatin
TGME49_286080	elongation factor 2 family protein	nucleus - non-chromatin
TGME49_207620	polyadenylate-binding protein PABC	nucleus - non-chromatin
TGME49_266960	hypothetical protein	nucleus - non-chromatin
TGME49_239490	activating signal cointegrator 1 complex subunit 3 family 1 ASCC3L1, putative	nucleus - non-chromatin
TGME49_215590	splicing factor 3b, subunit 3, putative	nucleus - non-chromatin
TGME49_294800	DEAD (Asp-Glu-Ala-Asp) box polypeptide 17	nucleus - non-chromatin
TGME49_245490	RNA recognition motif-containing protein	nucleus - non-chromatin
TGME49_262620	splicing factor 3B subunit 1, putative	nucleus - non-chromatin
TGME49_258390	RNA recognition motif-containing protein	nucleus - non-chromatin
TGME49_264610	RNA recognition motif-containing protein	nucleus - non-chromatin
TGME49_243960	nuclear transport factor 2 (ntf2) domain-containing protein	nucleus - non-chromatin
TGME49_256770	eukaryotic translation initiation factor 4A, isoform 3, putative	nucleus - non-chromatin
TGME49_212220	zinc finger (CCCH type) motif-containing protein	nucleus - non-chromatin
TGME49_411430	RNA recognition motif-containing protein	nucleus - non-chromatin
TGME49_313240	splicing factor 3A subunit 3, putative	nucleus - non-chromatin
TGME49_219310	RNA recognition motif-containing protein	nucleus - non-chromatin
TGME49_221950	RNA recognition motif-containing protein	nucleus - non-chromatin
TGME49_246170	FUSE-binding protein 2 / KH-type splicing regulatory protein	nucleus - non-chromatin
TGME49_258240	RNA recognition motif-containing protein	nucleus - non-chromatin
TGME49_205250	PSP protein	nucleus - non-chromatin
TGME49_265220	RNA recognition motif-containing protein	nucleus - non-chromatin
TGME49_232130	pre-mRNA-processing factor 19, putative	nucleus - non-chromatin
TGME49_234380	nuclear factor NF7	nucleus - non-chromatin
TGME49_248700	DEAD (Asp-Glu-Ala-Asp) box polypeptide DDX6	nucleus - non-chromatin
TGME49_243200	Sin3-associated polypeptide SAP18	nucleus - non-chromatin
TGME49_243460	eukaryotic translation initiation factor 3 subunit B, putative	nucleus - non-chromatin
TGME49_251540	RNA recognition motif-containing protein	nucleus - non-chromatin
TGME49_202460	serine/threonine phosphatase PP1	nucleus - non-chromatin
TGME49_286260	LsmAD domain-containing protein	nucleus - non-chromatin
TGME49_293440	RNA recognition motif-containing protein	nucleus - non-chromatin
TGME49_295360	helicase associated domain (ha2) protein	nucleus - non-chromatin
TGME49_271050	nuclear factor NF2	nucleus - non-chromatin
TGME49_248460	RNA recognition motif-containing protein	nucleus - non-chromatin
TGME49_318440	zinc finger, C2H2 type domain-containing protein	nucleus - non-chromatin
TGME49_205470	eukaryotic initiation factor-3, subunit 3, putative	nucleus - non-chromatin
TGME49_245680	hypothetical protein	nucleus - non-chromatin
TGME49_263870	XPA binding protein 2 family protein	nucleus - non-chromatin
TGME49_324600	pre-mRNA-processing factor 17, putative	nucleus - non-chromatin
TGME49_261780	DEAD/DEAH box helicase, putative	nucleus - non-chromatin
TGME49_265410	RNA binding protein, putative	nucleus - non-chromatin
TGME49_258060	eukaryotic initiation factor-3, subunit 8, putative	nucleus - non-chromatin
TGME49_316250	serine/arginine-rich splicing factor SR2	nucleus - non-chromatin
TGME49_214790	mitotic checkpoint protein, BUB3 family protein	nucleus - non-chromatin
TGME49_248340	pre-mRNA-splicing factor CEF1, putative	nucleus - non-chromatin
TGME49_254470	U3 small nucleolar RNA-associated protein 10, putative	nucleus - non-chromatin
TGME49_254690	KH domain-containing protein	nucleus - non-chromatin
TGME49_209210	cyclophilin, putative	nucleus - non-chromatin
TGME49_312050	crooked neck family 1 protein isoform 2, putative	nucleus - non-chromatin
TGME49_290620	ATP-dependent RNA helicase	nucleus - non-chromatin
TGME49_206590	proliferation-associated protein 2G4, putative	nucleus - non-chromatin
TGME49_210730	SKIP/SNW domain-containing protein	nucleus - non-chromatin
TGME49_259640	alba 2	nucleus - non-chromatin
TGME49_246560	alba 1	nucleus - non-chromatin
TGME49_314080	serine/arginine-rich splicing factor SR4	nucleus - non-chromatin
TGME49_266970	RNA recognition motif-containing protein	nucleus - non-chromatin
TGME49_260440	zinc finger (CCCH type) motif-containing protein	nucleus - non-chromatin
TGME49_248130	splicing factor 3A subunit 1, putative	nucleus - non-chromatin
TGME49_214880	cwf21 protein	nucleus - non-chromatin
TGME49_221390	hydroxyacylglutathione hydrolase	nucleus - non-chromatin
TGME49_281630	SAP domain-containing protein	nucleus - non-chromatin
TGME49_202550	pre-mRNA-splicing factor PRP46, putative	nucleus - non-chromatin
TGME49_204310	eukaryotic translation initiation factor 3 subunit 7, putative	nucleus - non-chromatin
TGME49_255420	eukaryotic initiation factor-3, subunit 5, putative	nucleus - non-chromatin
TGME49_232540	microtubule-associated protein EB1	nucleus - non-chromatin
TGME49_261740	heat shock protein 40, putative	nucleus - non-chromatin
TGME49_289300	peroxiredoxin PRX1	nucleus - non-chromatin
TGME49_265310	hypothetical protein	nucleus - non-chromatin
TGME49_320220	U2 snRNP auxiliary factor, putative	nucleus - non-chromatin
TGME49_240280	cold-shock DNA-binding domain-containing protein	nucleus - non-chromatin
TGME49_221870	FoP domain-containing protein	nucleus - non-chromatin
TGME49_271060	rudimentary enhancer, putative	nucleus - non-chromatin
TGME49_286050	Btz domain-containing protein	nucleus - non-chromatin
TGME49_229470	RuvB family 2 protein	nucleus - non-chromatin
TGME49_231130	small nuclear ribonucleoprotein polypeptide A', putative	nucleus - non-chromatin
TGME49_226400	RNA recognition motif-containing protein	nucleus - non-chromatin
TGME49_288860	leucine rich repeat-containing protein	nucleus - non-chromatin
TGME49_254390	pre-mRNA-splicing factor Cwc2, putative	nucleus - non-chromatin
TGME49_258970	Utp12 domain-containing protein	nucleus - non-chromatin
TGME49_215680	DNA repair protein DRE	nucleus - non-chromatin
TGME49_232090	eukaryotic initiation factor-2A, putative	nucleus - non-chromatin
TGME49_216220	eukaryotic initiation factor-3, delta subunit, putative	nucleus - non-chromatin
TGME49_308970	pre-mRNA-splicing factor ISY1, putative	nucleus - non-chromatin
TGME49_263720	eukaryotic translation initiation factor 3 subunit 6 interacting protein	nucleus - non-chromatin
TGME49_273460	eukaryotic translation initiation factor 3 subunit G, putative	nucleus - non-chromatin
TGME49_204160	RNA recognition motif-containing protein	nucleus - non-chromatin
TGME49_225690	malic enzyme	nucleus - non-chromatin
TGME49_289880	hypothetical protein	nucleus - non-chromatin
TGME49_218940	RNA recognition motif-containing protein	nucleus - non-chromatin
TGME49_262935	zinc finger (CCCH type) motif-containing protein	nucleus - non-chromatin
TGME49_288685	splicing factor U2AF family SnRNP auxilary factor large subunit, RRM domain-containing protein	nucleus - non-chromatin
TGME49_319850	RNA-binding protein 8A family protein	nucleus - non-chromatin
TGME49_229740	hypothetical protein	nucleus - non-chromatin
TGME49_247510	mago nashi family protein 2, putative	nucleus - non-chromatin
TGME49_222270	SLU7 splicing factor, putative	nucleus - non-chromatin
TGME49_205500	U5 snRNP-specific protein	nucleus - non-chromatin
TGME49_247520	peptidyl-prolyl cis-trans isomerase family 1	nucleus - non-chromatin
TGME49_224210	cactin	nucleus - non-chromatin
TGME49_225550	RNA recognition motif-containing protein	nucleus - non-chromatin
TGME49_238250	polyadenylate-binding protein PABPN	nucleus - non-chromatin
TGME49_213050	hypothetical protein	nucleus - non-chromatin
TGME49_294630	bifunctional dihydrofolate reductase-thymidylate synthase	nucleus - non-chromatin
TGME49_260500	eukaryotic initiation factor-3 subunit 10, putative	nucleus - non-chromatin
TGME49_293730	small nuclear ribonucleoprotein f (snrnp-f), putative	nucleus - non-chromatin
TGME49_273110	hypothetical protein	nucleus - non-chromatin
TGME49_304955	FAM76 domain-containing protein	nucleus - non-chromatin
TGME49_266640	hypothetical protein	nucleus - non-chromatin
TGME49_246950	zinc finger (CCCH type) motif-containing protein	nucleus - non-chromatin
TGME49_218300	kinetochore protein NDC80	nucleus - non-chromatin
TGME49_268850	replication factor-a protein 1 (rpa1) subfamily protein	nucleus - non-chromatin
TGME49_272600	ribosome biogenesis protein BOP1, putative	nucleus - non-chromatin
TGME49_316730	hypothetical protein	nucleus - non-chromatin
TGME49_238010	cleavage and polyadenylation specificity factor subunit 3	nucleus - non-chromatin
TGME49_260670	hypothetical protein	nucleus - non-chromatin
TGME49_297120	XPG N-terminal domain-containing protein	nucleus - non-chromatin
TGME49_285200	NLE (NUC135) domain-containing protein	nucleus - non-chromatin
TGME49_286420	P-type ATPase4	PM - integral
TGME49_260170	ras-related protein RAB11A	PM - integral
TGME49_268890	vacuolar ATP synthase subunit d, putative	PM - integral
TGME49_201800	rhoptry discharge factor RDF1	PM - integral
TGME49_237560	hypothetical protein	PM - integral
TGME49_316330	ubiquitin, putative	PM - integral
TGME49_214770	hypothetical protein	PM - integral
TGME49_233220	V-type proton ATPase subunit a1	PM - integral
TGME49_315780	EF hand domain-containing protein	PM - integral
TGME49_245460	hypothetical protein	PM - integral
TGME49_309600	ras-related protein RAB2	PM - integral
TGME49_201840	ras-related protein RAB7	PM - integral
TGME49_320050	ras-related protein RAB11B	PM - integral
TGME49_262640	apicomplexan amino acid transporter ApiAT6-1	PM - integral
TGME49_209680	facilitative glucose transporter GT1	PM - integral
TGME49_265180	hydrolase, putative	PM - integral
TGME49_227420	armadillo repeat-containing protein	PM - integral
TGME49_236580	non-discharge partner NDP2	PM - integral
TGME49_263180	myosin D	PM - peripheral 1
TGME49_236650	SAG-related sequence SRS29B	PM - peripheral 1
TGME49_243250	SAG-related sequence SRS20A	PM - peripheral 1
TGME49_259010	SAG-related sequence SRS30A	PM - peripheral 1
TGME49_259710	myosin light chain MLC2	PM - peripheral 1
TGME49_313290	SAG-related sequence SRS52A	PM - peripheral 1
TGME49_248740	SAG-related sequence SRS34A	PM - peripheral 1
TGME49_312420	SAG-related sequence SRS57	PM - peripheral 1
TGME49_310030	hypothetical protein	PM - peripheral 1
TGME49_262150	SAG-related sequence SRS54	PM - peripheral 1
TGME49_249670	SAG-related sequence SRS17B	PM - peripheral 1
TGME49_278530	SAG-related sequence SRS29A	PM - peripheral 1
TGME49_267500	SAG-related sequence SRS38B	PM - peripheral 1
TGME49_217890	SAG-related sequence SRS36D	PM - peripheral 1
TGME49_240810	SAG-related sequence SRS29C	PM - peripheral 1
TGME49_233480	SAG-related sequence SRS19F	PM - peripheral 1
TGME49_287270	SAG-related sequence SRS51	PM - peripheral 1
TGME49_213010	SAG-related sequence SRS18	PM - peripheral 1
TGME49_232350	SAG-related sequence SRS53F	PM - peripheral 1
TGME49_226072	SAG-related sequence SRS16B	PM - peripheral 1
TGME49_232150	SAG-related sequence SRS30C	PM - peripheral 1
TGME49_248850	SAG-related sequence SRS67	PM - peripheral 1
TGME49_209290	SAG-related sequence SRS47C	PM - peripheral 1
TGME49_209280	SCP family extracellular subfamily protein	PM - peripheral 1
TGME49_219850	SAG-related sequence SRS16C	PM - peripheral 1
TGME49_309950	SAG-related sequence SRS19D	PM - peripheral 1
TGME49_287180	SAG-related sequence SRS14A	PM - peripheral 1
TGME49_313270	calcium-dependent protein kinase CDPK3	PM - peripheral 2
TGME49_248810	START domain-containing protein	PM - peripheral 2
TGME49_252430	immune mapped protein IMP1	PM - peripheral 2
TGME49_201400	selenide, water dikinase	PM - peripheral 2
TGME49_304760	diacylglycerol kinase accessory domain (presumed) domain-containing protein	PM - peripheral 2
TGME49_219550	MORN repeat-containing protein	PM - peripheral 2
TGME49_314970	myosin G	PM - peripheral 2
TGME49_288680	membrane occupation and recognition nexus protein MORN2	PM - peripheral 2
TGME49_278830	MORN repeat-containing protein	PM - peripheral 2
TGME49_285510	alpha-soluble NSF attachment protein	PM - peripheral 2
TGME49_244470	phospholipase	PM - peripheral 2
TGME49_221380	protein kinase G AGC kinase family member PKG	PM - peripheral 2
TGME49_251870	protein kinase G AGC kinase family member PKG	PM - peripheral 2
TGME49_267430	ubiquitin family protein	PM - peripheral 2
TGME49_214320	hypothetical protein	PM - peripheral 2
TGME49_313070	CRAL/TRIO domain-containing protein	PM - peripheral 2
TGME49_227952	ras-related protein RAB6	PM - peripheral 2
TGME49_311470	rhoptry neck protein RON5	rhoptries 1
TGME49_306060	rhoptry neck protein RON8	rhoptries 1
TGME49_300100	rhoptry neck protein RON2	rhoptries 1
TGME49_310010	rhoptry neck protein RON1	rhoptries 1
TGME49_223920	rhoptry neck protein RON3	rhoptries 1
TGME49_268835	rhoptry neck protein RON4	rhoptries 1
TGME49_312630	hypothetical protein	rhoptries 1
TGME49_204050	rhoptry protein ROP5	rhoptries 1
TGME49_262920	serine protease DegP	rhoptries 1
TGME49_206670	protein phosphatase PPM3C	rhoptries 1
TGME49_310900	rhoptry protein ROP7	rhoptries 1
TGME49_285870	hypothetical protein	rhoptries 1
TGME49_209260	rhoptry protein ROP18	rhoptries 1
TGME49_204480	rhoptry protein ROP4	rhoptries 1
TGME49_250770	rhoptry protein ROP17	rhoptries 1
TGME49_201270	rhoptry kinase family protein ROP40 (incomplete catalytic triad)	rhoptries 1
TGME49_274060	rhoptry kinase family protein ROP11 (incomplete catalytic triad)	rhoptries 1
TGME49_284050	protein phosphatase PP2C-hn	rhoptries 1
TGME49_282055	rhoptry protein ROP9	rhoptries 1
TGME49_217740	rhoptry protein ROP10	rhoptries 1
TGME49_318510	hypothetical protein	rhoptries 1
TGME49_262710	rhoptry neck protein RON4L1	rhoptries 1
TGME49_253370	hypothetical protein	rhoptries 1
TGME49_205340	toxofilin	rhoptries 1
TGME49_270250	rhoptry protein ROP54	rhoptries 1
TGME49_248600	rhoptry protein ROP13	rhoptries 1
TGME49_202870	hypothetical protein	rhoptries 1
TGME49_227290	rhoptry protein ROP47	rhoptries 1
TGME49_203370	hypothetical protein	rhoptries 1
TGME49_239760	rhoptry protein ROP42	rhoptries 1
TGME49_270360	rhoptry kinase family protein ROP24 (incomplete catalytic triad)	rhoptries 1
TGME49_286650	hypothetical protein	rhoptries 1
TGME49_249170	WAVE complex interacting protein WIP	rhoptries 1
TGME49_210960	rhoptry protein ROP1	rhoptries 1
TGME49_242570	rhoptry protein ROP12	rhoptries 1
TGME49_201150	hypothetical protein	rhoptries 1
TGME49_252510	rhoptry kinase family protein ROP26 (incomplete catalytic triad)	rhoptries 1
TGME49_212300	rhoptry neck protein RON10	rhoptries 2
TGME49_246340	hypothetical protein	rhoptries 2
TGME49_300260	rhoptry neck protein RON11	rhoptries 2
TGME49_246720	Alpha-galactosidase	rhoptries 2
TGME49_294620	armadillo repeats only protein ARO	rhoptries 2
TGME49_235380	aspartyl protease ASP3	rhoptries 2
TGME49_313390	rhoptry protein ROP14	rhoptries 2
TGME49_260190	carbonic anhydrase-related protein CARP	rhoptries 2
TGME49_211690	rhoptry kinase family protein ROP39	rhoptries 2
TGME49_209985	rhoptry protein ROP6	rhoptries 2
TGME49_247730	rhoptry protein, putative	rhoptries 2
TGME49_211020	PH domain-containing protein, putative	rhoptries 2
TGME49_312622	rhoptry apical surface protein RASP1	rhoptries 2
TGME49_273560	beta tubulin	tubulin cytoskeleton
TGME49_229480	beta-tubulin, putative	tubulin cytoskeleton
TGME49_286600	thioredoxin-like associated protein TLAP1	tubulin cytoskeleton
TGME49_263520	microtubule associated protein SPM1	tubulin cytoskeleton
TGME49_232410	thioredoxin-like protein 1	tubulin cytoskeleton
TGME49_219320	thioredoxin-like associated protein TLAP2	tubulin cytoskeleton
TGME49_257680	microtubule associated protein SPM2	tubulin cytoskeleton
TGME49_214620	thioredoxin-like protein 2	tubulin cytoskeleton
